# Supplementary material for: Quantitative analysis of the lysine acetylome reveals the role of SIRT3-mediated HSP60 deacetylation in suppressing intracellular Mycobacterium tuberculosis survival
Source: Microbiol Spectr. 2024 Jun 25;12(8):e00749-24. doi: 10.1128/spectrum.00749-24 (PMC11302147; doi:10.1128/spectrum.00749-24)
Supplement: Table S1 — All identified acetylation peptides. [file spectrum.00749-24-s0001.csv]

## Sheet: Sheet1
Table S1: All of identified acetylation peptides.
ID	Sequence	Length	Accession	Description	Modifications	Charge	Ra-1/Mock-1	Ra-2/Mock-2	Ra-3/Mock-3	p.value
1	iDQLEGDHQLIQEALIFDnkHTNYTMEHIR	30	P12814	Alpha-actinin-1 OS=Homo sapiens OX=9606 GN=ACTN1 PE=1 SV=2 - [ACTN1_HUMAN]	N-Term(TMT6plex); N19(Deamidated); K20(Acetyl)	5	0.713	0.99	0.747	0.0112149
2	iDQLEGDHQLIQEALIFDnkHTnYTMEHIR	30	P12814	Alpha-actinin-1 OS=Homo sapiens OX=9606 GN=ACTN1 PE=1 SV=2 - [ACTN1_HUMAN]	N-Term(TMT6plex); N19(Deamidated); K20(Acetyl); N23(Deamidated)	4	0.833	0.888	0.866	0.000343338
3	vPENTMHAMQqkLEDFR	17	P12814	Alpha-actinin-1 OS=Homo sapiens OX=9606 GN=ACTN1 PE=1 SV=2 - [ACTN1_HUMAN]	N-Term(TMT6plex); Q11(Deamidated); K12(Acetyl)	3	0.86	0.788	0.939	0.00254725
4	dAAFLAkDFnFLTLNNQPPPGNR	23	P20592	Interferon-induced GTP-binding protein Mx2 OS=Homo sapiens OX=9606 GN=MX2 PE=1 SV=1 - [MX2_HUMAN]	N-Term(TMT6plex); K7(Acetyl); N10(Deamidated)	3	1.317	1.311	0.931	0.0113856
5	dAAFLAkDFnFLTLnNQPPPGNR	23	P20592	Interferon-induced GTP-binding protein Mx2 OS=Homo sapiens OX=9606 GN=MX2 PE=1 SV=1 - [MX2_HUMAN]	N-Term(TMT6plex); K7(Acetyl); N10(Deamidated); N15(Deamidated)	3	0.956	0.977	0.838	0.00218635
6	dAAFLAkDFNFLTLNNQPPPGNR	23	P20592	Interferon-induced GTP-binding protein Mx2 OS=Homo sapiens OX=9606 GN=MX2 PE=1 SV=1 - [MX2_HUMAN]	N-Term(TMT6plex); K7(Acetyl)	3	0.92	0.606	0.949	0.017262
7	yGINTTDIFQTVDLWEGknMAcVQR	25	P37802	Transgelin-2 OS=Homo sapiens OX=9606 GN=TAGLN2 PE=1 SV=3 - [TAGL2_HUMAN]	N-Term(TMT6plex); K18(Acetyl); N19(Deamidated); C22(Carbamidomethyl)	3	0.794	0.629	0.807	0.00588759
8	nFSDNQLQEGknVIGLQMGTNR	22	P37802	Transgelin-2 OS=Homo sapiens OX=9606 GN=TAGLN2 PE=1 SV=3 - [TAGL2_HUMAN]	N-Term(TMT6plex); K11(Acetyl); N12(Deamidated)	3	1.016	0.892	1.016	0.00179357
9	yGINTTDIFQTVDLWEGknmAcVQR	25	P37802	Transgelin-2 OS=Homo sapiens OX=9606 GN=TAGLN2 PE=1 SV=3 - [TAGL2_HUMAN]	N-Term(TMT6plex); K18(Acetyl); N19(Deamidated); M20(Oxidation); C22(Carbamidomethyl)	3	0.722	0.582	0.899	0.015244
10	nFSDNQLQEGknVIGLQmGTNR	22	P37802	Transgelin-2 OS=Homo sapiens OX=9606 GN=TAGLN2 PE=1 SV=3 - [TAGL2_HUMAN]	N-Term(TMT6plex); K11(Acetyl); N12(Deamidated); M18(Oxidation)	3	1.067	0.978	1.069	0.000834574
11	yGINTTDIFqTVDLWEGknMAcVQR	25	P37802	Transgelin-2 OS=Homo sapiens OX=9606 GN=TAGLN2 PE=1 SV=3 - [TAGL2_HUMAN]	N-Term(TMT6plex); Q10(Deamidated); K18(Acetyl); N19(Deamidated); C22(Carbamidomethyl)	4	0.817	0.816	0.766	0.000442957
12	dDGLFSGDPnWFPkk	15	P37802	Transgelin-2 OS=Homo sapiens OX=9606 GN=TAGLN2 PE=1 SV=3 - [TAGL2_HUMAN]	N-Term(TMT6plex); N10(Deamidated); K14(Acetyl); K15(TMT6plex)	3	0.925	0.929	0.892	0.000164007
13	gFESPSDNSSAMLLqWHEkALAAGGVGSIVR	31	O15511	Actin-related protein 2/3 complex subunit 5 OS=Homo sapiens OX=9606 GN=ARPC5 PE=1 SV=3 - [ARPC5_HUMAN]	N-Term(TMT6plex); Q15(Deamidated); K19(Acetyl)	4	0.913	0.765	1.013	0.00638778
14	gFESPSDnSSAmLLQWHEkALAAGGVGSIVR	31	O15511	Actin-related protein 2/3 complex subunit 5 OS=Homo sapiens OX=9606 GN=ARPC5 PE=1 SV=3 - [ARPC5_HUMAN]	N-Term(TMT6plex); N8(Deamidated); M12(Oxidation); K19(Acetyl)	4	1.112	0.94	1.466	0.0169924
15	gFESPSDnSSAMLLQWHEkALAAGGVGSIVR	31	O15511	Actin-related protein 2/3 complex subunit 5 OS=Homo sapiens OX=9606 GN=ARPC5 PE=1 SV=3 - [ARPC5_HUMAN]	N-Term(Acetyl); N-Term(TMT6plex); N8(Deamidated); K19(TMT6plex)	4	0.796	0.949	0.832	0.00287824
16	sSGPYGGGGQYFAkPR	16	F8W6I7	Heterogeneous nuclear ribonucleoprotein A1 OS=Homo sapiens OX=9606 GN=HNRNPA1 PE=1 SV=2 - [F8W6I7_HUMAN]	N-Term(TMT6plex); K14(Acetyl)	3	1.226	1.092	1.073	0.00180943
17	sSGPYGGGGqYFAkPR	16	F8W6I7	Heterogeneous nuclear ribonucleoprotein A1 OS=Homo sapiens OX=9606 GN=HNRNPA1 PE=1 SV=2 - [F8W6I7_HUMAN]	N-Term(TMT6plex); Q10(Deamidated); K14(Acetyl)	3	1.238	1	1.199	0.00411257
18	tQTVcNFTDGALVQHqEWDGkESTITR	27	Q01469	Fatty acid-binding protein 5 OS=Homo sapiens OX=9606 GN=FABP5 PE=1 SV=3 - [FABP5_HUMAN]	N-Term(TMT6plex); C5(Carbamidomethyl); Q16(Deamidated); K21(Acetyl)	3	0.838	0.644	0.984	0.0140501
19	kTQTVcNFTDGALVQHqEWDGkESTITR	28	Q01469	Fatty acid-binding protein 5 OS=Homo sapiens OX=9606 GN=FABP5 PE=1 SV=3 - [FABP5_HUMAN]	K1(TMT6plex); N-Term(TMT6plex); C6(Carbamidomethyl); Q17(Deamidated); K22(Acetyl)	4	0.805	0.617	0.932	0.0133265
20	tQTVcnFTDGALVQHQEWDGkESTITR	27	Q01469	Fatty acid-binding protein 5 OS=Homo sapiens OX=9606 GN=FABP5 PE=1 SV=3 - [FABP5_HUMAN]	N-Term(Acetyl); N-Term(TMT6plex); C5(Carbamidomethyl); N6(Deamidated); K21(TMT6plex)	4	0.894	0.706	0.656	0.00915529
21	tQTVcNFTDGALVqHqEWDGkESTITR	27	Q01469	Fatty acid-binding protein 5 OS=Homo sapiens OX=9606 GN=FABP5 PE=1 SV=3 - [FABP5_HUMAN]	N-Term(TMT6plex); C5(Carbamidomethyl); Q14(Deamidated); Q16(Deamidated); K21(Acetyl)	3	0.22	0.733	1.214	0.128196
22	kTQTVcNFTDGALVqHqEWDGkESTITR	28	Q01469	Fatty acid-binding protein 5 OS=Homo sapiens OX=9606 GN=FABP5 PE=1 SV=3 - [FABP5_HUMAN]	K1(TMT6plex); N-Term(TMT6plex); C6(Carbamidomethyl); Q15(Deamidated); Q17(Deamidated); K22(Acetyl)	4	1.256	0.862	1.376	0.0173083
23	tTqFScTLGEKFEETTADGR	20	Q01469	Fatty acid-binding protein 5 OS=Homo sapiens OX=9606 GN=FABP5 PE=1 SV=3 - [FABP5_HUMAN]	N-Term(Acetyl); N-Term(TMT6plex); Q3(Deamidated); C6(Carbamidomethyl)	3	1.472	1.124	0.942	0.0169405
24	tESTLkTTqFScTLGEk	17	Q01469	Fatty acid-binding protein 5 OS=Homo sapiens OX=9606 GN=FABP5 PE=1 SV=3 - [FABP5_HUMAN]	N-Term(TMT6plex); K6(Acetyl); Q9(Deamidated); C12(Carbamidomethyl); K17(TMT6plex)	3	1.064	1.128	1.308	0.00389678
25	tqTVcnFTDGALVQHQEWDGkESTITR	27	Q01469	Fatty acid-binding protein 5 OS=Homo sapiens OX=9606 GN=FABP5 PE=1 SV=3 - [FABP5_HUMAN]	N-Term(Acetyl); N-Term(TMT6plex); Q2(Deamidated); C5(Carbamidomethyl); N6(Deamidated); K21(TMT6plex)	5	1.376	1.143	1.063	0.00612598
26	ncFASVFEkYFqFQEEGkEGENR	23	O15144	Actin-related protein 2/3 complex subunit 2 OS=Homo sapiens OX=9606 GN=ARPC2 PE=1 SV=1 - [ARPC2_HUMAN]	N-Term(TMT6plex); C2(Carbamidomethyl); K9(Acetyl); Q12(Deamidated); K18(TMT6plex)	4	0.701	0.656	0.682	0.000368045
27	ncFASVFEkYFqFQEEGk	18	O15144	Actin-related protein 2/3 complex subunit 2 OS=Homo sapiens OX=9606 GN=ARPC2 PE=1 SV=1 - [ARPC2_HUMAN]	N-Term(TMT6plex); C2(Carbamidomethyl); K9(Acetyl); Q12(Deamidated); K18(TMT6plex)	3	0.733	0.667	0.709	0.000751869
28	kLSVADLAGNPDLILPVPAFNVInGGSHAGNk	32	B4DUJ6	cDNA FLJ53099, highly similar to Beta-enolase OS=Homo sapiens OX=9606 PE=2 SV=1 - [B4DUJ6_HUMAN]	N-Term(TMT6plex); K1(Acetyl); N24(Deamidated); K32(TMT6plex)	5	0.82	0.924	0.77	0.00291684
29	kLSVADLAGNPDLILPVPAFnVInGGSHAGNk	32	B4DUJ6	cDNA FLJ53099, highly similar to Beta-enolase OS=Homo sapiens OX=9606 PE=2 SV=1 - [B4DUJ6_HUMAN]	N-Term(TMT6plex); K1(Acetyl); N21(Deamidated); N24(Deamidated); K32(TMT6plex)	5	0.931	1.04	0.723	0.0105527
30	eYFSWEGAFqHVGkAFNQGk	20	P26641	Elongation factor 1-gamma OS=Homo sapiens OX=9606 GN=EEF1G PE=1 SV=3 - [EF1G_HUMAN]	N-Term(TMT6plex); Q10(Deamidated); K14(Acetyl); K20(TMT6plex)	3	0.739	0.665	0.997	0.0154431
31	aFNQGkIFk	9	P26641	Elongation factor 1-gamma OS=Homo sapiens OX=9606 GN=EEF1G PE=1 SV=3 - [EF1G_HUMAN]	N-Term(TMT6plex); K6(Acetyl); K9(TMT6plex)	2	0.903	0.738	0.735	0.00487591
32	vTLATLkmSVqPTVSLGGFEITPPVVLR	28	P06748	Nucleophosmin OS=Homo sapiens OX=9606 GN=NPM1 PE=1 SV=2 - [NPM_HUMAN]	N-Term(TMT6plex); K7(Acetyl); M8(Oxidation); Q11(Deamidated)	3	0.774	0.932	0.742	0.00514039
33	vTLATLkMSVqPTVSLGGFEITPPVVLR	28	P06748	Nucleophosmin OS=Homo sapiens OX=9606 GN=NPM1 PE=1 SV=2 - [NPM_HUMAN]	N-Term(TMT6plex); K7(Acetyl); Q11(Deamidated)	4	0.794	0.932	0.73	0.00525868
34	vEAkFINYVk	10	P06748	Nucleophosmin OS=Homo sapiens OX=9606 GN=NPM1 PE=1 SV=2 - [NPM_HUMAN]	N-Term(TMT6plex); K4(Acetyl); K10(TMT6plex)	2	0.859	0.705	0.85	0.00382376
35	vTLATLkmSVQPTVSLGGFEITPPVVLR	28	P06748	Nucleophosmin OS=Homo sapiens OX=9606 GN=NPM1 PE=1 SV=2 - [NPM_HUMAN]	N-Term(Acetyl); N-Term(TMT6plex); K7(Acetyl); M8(Oxidation)	3	0.775	0.947	0.931	0.00382652
36	sNqnGkDSkPSSTPR	15	P06748	Nucleophosmin OS=Homo sapiens OX=9606 GN=NPM1 PE=1 SV=2 - [NPM_HUMAN]	N-Term(TMT6plex); Q3(Deamidated); N4(Deamidated); K6(Acetyl); K9(TMT6plex)	4	0.979	1.215	1.652	0.0228411
37	vTLATLkMSVqPTVSLGGFEITPPVVLR	28	P06748	Nucleophosmin OS=Homo sapiens OX=9606 GN=NPM1 PE=1 SV=2 - [NPM_HUMAN]	N-Term(Acetyl); N-Term(TMT6plex); K7(TMT6plex); Q11(Deamidated)	4	0.642	0.935	0.66	0.0157846
38	fInYVkncFR	10	P06748	Nucleophosmin OS=Homo sapiens OX=9606 GN=NPM1 PE=1 SV=2 - [NPM_HUMAN]	N-Term(TMT6plex); N3(Deamidated); K6(Acetyl); N7(Deamidated); C8(Carbamidomethyl)	2	1.125	0.978	1.311	0.00709193
39	iGTDIQDnkcSWLVVQcLQR	20	P14324	Farnesyl pyrophosphate synthase OS=Homo sapiens OX=9606 GN=FDPS PE=1 SV=4 - [FPPS_HUMAN]	N-Term(TMT6plex); N8(Deamidated); K9(Acetyl); C10(Carbamidomethyl); C17(Carbamidomethyl)	3	0.945	0.783	0.883	0.00292725
40	gTIQVITQGTSLknAGNcLSPAVIVGLLk	29	A0A286YF22	D-3-phosphoglycerate dehydrogenase OS=Homo sapiens OX=9606 GN=PHGDH PE=1 SV=1 - [A0A286YF22_HUMAN]	N-Term(TMT6plex); K13(Acetyl); N14(Deamidated); C18(Carbamidomethyl); K29(TMT6plex)	4	0.747	0.847	0.729	0.00223917
41	aWAGSPkGTIqVITQGTSLk	20	A0A286YF22	D-3-phosphoglycerate dehydrogenase OS=Homo sapiens OX=9606 GN=PHGDH PE=1 SV=1 - [A0A286YF22_HUMAN]	N-Term(TMT6plex); K7(Acetyl); Q11(Deamidated); K20(TMT6plex)	3	1.077	0.858	1	0.00427084
42	iLQDGGLQVVEkqNLSk	17	A0A286YF22	D-3-phosphoglycerate dehydrogenase OS=Homo sapiens OX=9606 GN=PHGDH PE=1 SV=1 - [A0A286YF22_HUMAN]	N-Term(TMT6plex); K12(Acetyl); Q13(Deamidated); K17(TMT6plex)	3	1.216	0.898	1.207	0.00879921
43	lVNLQHLDLLnNkLVTLPVSFAQLk	25	Q96AG4	Leucine-rich repeat-containing protein 59 OS=Homo sapiens OX=9606 GN=LRRC59 PE=1 SV=1 - [LRC59_HUMAN]	N-Term(TMT6plex); N11(Deamidated); K13(Acetyl); K25(TMT6plex)	4	1.012	0.98	0.968	0.00017709
44	lVTLPVSFAQLknLk	15	Q96AG4	Leucine-rich repeat-containing protein 59 OS=Homo sapiens OX=9606 GN=LRRC59 PE=1 SV=1 - [LRC59_HUMAN]	N-Term(TMT6plex); K12(Acetyl); N13(Deamidated); K15(TMT6plex)	2	1.13	1.144	1.137	1.26341e-05
45	smTEAEQQqLIDDHFLFDkPVSPLLLASGMAR	32	B4DP56	cDNA FLJ52237, highly similar to Creatine kinase B-type OS=Homo sapiens OX=9606 PE=2 SV=1 - [B4DP56_HUMAN]	N-Term(TMT6plex); M2(Oxidation); Q9(Deamidated); K19(Acetyl)	4	0.987	0.853	0.954	0.00186795
46	sMTEAEQQqLIDDHFLFDkPVSPLLLASGMAR	32	B4DP56	cDNA FLJ52237, highly similar to Creatine kinase B-type OS=Homo sapiens OX=9606 PE=2 SV=1 - [B4DP56_HUMAN]	N-Term(Acetyl); N-Term(TMT6plex); Q9(Deamidated); K19(TMT6plex)	4	0.977	1.174	0.674	0.0230259
47	hNQLPLVIEFTEqTAPkIFGGEIk	24	P07237	Protein disulfide-isomerase OS=Homo sapiens OX=9606 GN=P4HB PE=1 SV=3 - [PDIA1_HUMAN]	N-Term(TMT6plex); Q13(Deamidated); K17(Acetyl); K24(TMT6plex)	4	0.925	1.13	0.859	0.00698169
48	nNFEGEVTkEnLLDFIk	17	P07237	Protein disulfide-isomerase OS=Homo sapiens OX=9606 GN=P4HB PE=1 SV=3 - [PDIA1_HUMAN]	N-Term(TMT6plex); K9(Acetyl); N11(Deamidated); K17(TMT6plex)	3	0.979	0.927	0.912	0.000466735
49	lGETYkDHEnIVIAk	15	P07237	Protein disulfide-isomerase OS=Homo sapiens OX=9606 GN=P4HB PE=1 SV=3 - [PDIA1_HUMAN]	N-Term(TMT6plex); K6(Acetyl); N10(Deamidated); K15(TMT6plex)	3	1.073	0.984	1.153	0.00207435
50	sNNVEMDWVLkHTGPnSPDTANDGFVR	27	E9PCY7	Heterogeneous nuclear ribonucleoprotein H OS=Homo sapiens OX=9606 GN=HNRNPH1 PE=1 SV=1 - [E9PCY7_HUMAN]	N-Term(TMT6plex); K11(Acetyl); N16(Deamidated)	4	0.807	1.104	1.012	0.00801925
51	sTGEAFVQFASqEIAEkALk	20	E9PCY7	Heterogeneous nuclear ribonucleoprotein H OS=Homo sapiens OX=9606 GN=HNRNPH1 PE=1 SV=1 - [E9PCY7_HUMAN]	N-Term(TMT6plex); Q12(Deamidated); K17(Acetyl); K20(TMT6plex)	3	0.82	0.701	0.687	0.00327048
52	sNnVEMDWVLkHTGPNSPDTANDGFVR	27	E9PCY7	Heterogeneous nuclear ribonucleoprotein H OS=Homo sapiens OX=9606 GN=HNRNPH1 PE=1 SV=1 - [E9PCY7_HUMAN]	N-Term(Acetyl); N-Term(TMT6plex); N3(Deamidated); K11(TMT6plex)	4	1.243	1.115	1.168	0.000996604
53	fLDGNELTLADcNLLPkLHIVQVVck	26	A0A1U9X8Y4	Chloride intracellular channel protein OS=Homo sapiens OX=9606 PE=3 SV=1 - [A0A1U9X8Y4_HUMAN]	N-Term(TMT6plex); C12(Carbamidomethyl); K17(Acetyl); C25(Carbamidomethyl); K26(TMT6plex)	4	0.653	0.872	0.602	0.0133718
54	fLDGNELTLADcnLLPkLHIVqVVck	26	A0A1U9X8Y4	Chloride intracellular channel protein OS=Homo sapiens OX=9606 PE=3 SV=1 - [A0A1U9X8Y4_HUMAN]	N-Term(TMT6plex); C12(Carbamidomethyl); N13(Deamidated); K17(Acetyl); Q22(Deamidated); C25(Carbamidomethyl); K26(TMT6plex)	4	0.954	0.913	0.986	0.000493148
55	eIGGDVqkHAEMVHTGLk	18	B4DI38	Adenylyl cyclase-associated protein OS=Homo sapiens OX=9606 PE=2 SV=1 - [B4DI38_HUMAN]	N-Term(TMT6plex); Q7(Deamidated); K8(Acetyl); K18(TMT6plex)	3	0.866	0.77	1.003	0.005855
56	eIGGDVQkHAEMVHTGLk	18	B4DI38	Adenylyl cyclase-associated protein OS=Homo sapiens OX=9606 PE=2 SV=1 - [B4DI38_HUMAN]	N-Term(TMT6plex); K8(Acetyl); K18(TMT6plex)	3	0.896	0.757	0.889	0.00283495
57	eIGGDVqkHAEmVHTGLk	18	B4DI38	Adenylyl cyclase-associated protein OS=Homo sapiens OX=9606 PE=2 SV=1 - [B4DI38_HUMAN]	N-Term(TMT6plex); Q7(Deamidated); K8(Acetyl); M12(Oxidation); K18(TMT6plex)	3	0.822	0.79	0.945	0.00305845
58	lSDLLAPISEqIkEVITFR	19	B4DI38	Adenylyl cyclase-associated protein OS=Homo sapiens OX=9606 PE=2 SV=1 - [B4DI38_HUMAN]	N-Term(TMT6plex); Q11(Deamidated); K13(Acetyl)	3	0.615	0.854	0.717	0.00890874
59	tHkNPALkAqSGPVR	15	B4DI38	Adenylyl cyclase-associated protein OS=Homo sapiens OX=9606 PE=2 SV=1 - [B4DI38_HUMAN]	N-Term(TMT6plex); K3(TMT6plex); K8(Acetyl); Q10(Deamidated)	4	1.098	0.667	1.037	0.0201591
60	lGLVFDDVVGIVEIInSkDVk	21	B4DI38	Adenylyl cyclase-associated protein OS=Homo sapiens OX=9606 PE=2 SV=1 - [B4DI38_HUMAN]	N-Term(TMT6plex); N16(Deamidated); K18(Acetyl); K21(TMT6plex)	3	0.438	0.584	0.559	0.00723833
61	eIGGDVQkHAEmVHTGLk	18	B4DI38	Adenylyl cyclase-associated protein OS=Homo sapiens OX=9606 PE=2 SV=1 - [B4DI38_HUMAN]	N-Term(TMT6plex); K8(Acetyl); M12(Oxidation); K18(TMT6plex)	4	1.109	0.943	0.908	0.0039248
62	gkInSITVDNck	12	B4DI38	Adenylyl cyclase-associated protein OS=Homo sapiens OX=9606 PE=2 SV=1 - [B4DI38_HUMAN]	N-Term(TMT6plex); K2(Acetyl); N4(Deamidated); C11(Carbamidomethyl); K12(TMT6plex)	2	0.965	0.714	1.181	0.0194517
63	eIGGDVQkHAEmVHTGLk	18	B4DI38	Adenylyl cyclase-associated protein OS=Homo sapiens OX=9606 PE=2 SV=1 - [B4DI38_HUMAN]	N-Term(Acetyl); N-Term(TMT6plex); K8(Acetyl); M12(Oxidation); K18(TMT6plex)	4	1.053	1.083	1.093	0.00012466
64	eIGGDVQkHAEmVHTGLkLER	21	B4DI38	Adenylyl cyclase-associated protein OS=Homo sapiens OX=9606 PE=2 SV=1 - [B4DI38_HUMAN]	N-Term(TMT6plex); K8(Acetyl); M12(Oxidation); K18(Acetyl)	5	1.068	1.295	1.307	0.00401441
65	iNSITVDnckk	11	B4DI38	Adenylyl cyclase-associated protein OS=Homo sapiens OX=9606 PE=2 SV=1 - [B4DI38_HUMAN]	N-Term(TMT6plex); N8(Deamidated); C9(Carbamidomethyl); K10(Acetyl); K11(TMT6plex)	2	0.973	1.18	0.788	0.0130772
66	tLWnGqkLVTTVTEIAG	17	B4DI38	Adenylyl cyclase-associated protein OS=Homo sapiens OX=9606 PE=2 SV=1 - [B4DI38_HUMAN]	N-Term(TMT6plex); N4(Deamidated); Q6(Deamidated); K7(Acetyl)	2	1.008	0.881	0.853	0.00271139
67	eIGGDVqkHAEMVHTGLKLER	21	B4DI38	Adenylyl cyclase-associated protein OS=Homo sapiens OX=9606 PE=2 SV=1 - [B4DI38_HUMAN]	N-Term(Acetyl); N-Term(TMT6plex); Q7(Deamidated); K8(Acetyl)	4	1.237	1.251	0.976	0.00594451
68	lQAENTALQknVAALQER	18	A0A087WT45	GRIP1-associated protein 1 OS=Homo sapiens OX=9606 GN=GRIPAP1 PE=1 SV=1 - [A0A087WT45_HUMAN]	N-Term(TMT6plex); K10(Acetyl); N11(Deamidated)	3	1.127	0.951	0.907	0.00453185
69	kLPkNEPQNATGAPGR	16	P51148	Ras-related protein Rab-5C OS=Homo sapiens OX=9606 GN=RAB5C PE=1 SV=2 - [RAB5C_HUMAN]	N-Term(TMT6plex); K1(TMT6plex); K4(Acetyl)	3	0.972	0.986	1.081	0.00114048
70	fESFPAGSTLIFYkYcDHEnAAFk	24	A0A0A0MSK5	Torsin-1A-interacting protein 1 OS=Homo sapiens OX=9606 GN=TOR1AIP1 PE=1 SV=1 - [A0A0A0MSK5_HUMAN]	N-Term(TMT6plex); K14(Acetyl); C16(Carbamidomethyl); N20(Deamidated); K24(TMT6plex)	4	1.153	0.953	1.278	0.0069671
71	fESFPAGSTLIFYkYcDHEnAAFk	24	A0A0A0MSK5	Torsin-1A-interacting protein 1 OS=Homo sapiens OX=9606 GN=TOR1AIP1 PE=1 SV=1 - [A0A0A0MSK5_HUMAN]	N-Term(Acetyl); N-Term(TMT6plex); K14(TMT6plex); C16(Carbamidomethyl); N20(Deamidated); K24(TMT6plex)	4	1.154	1.13	1.134	4.24531e-05
72	aFLFVnkGLNTDELGQkEEAk	21	A0A0S2Z510	Spastic paraplegia 20 isoform 2 (Fragment) OS=Homo sapiens OX=9606 GN=SPG20 PE=2 SV=1 - [A0A0S2Z510_HUMAN]	N-Term(TMT6plex); N6(Deamidated); K7(Acetyl); K17(TMT6plex); K21(TMT6plex)	4	0.82	0.756	0.816	0.000673249
73	aFLFVNkGLnTDELGQk	17	A0A0S2Z510	Spastic paraplegia 20 isoform 2 (Fragment) OS=Homo sapiens OX=9606 GN=SPG20 PE=2 SV=1 - [A0A0S2Z510_HUMAN]	N-Term(TMT6plex); K7(Acetyl); N10(Deamidated); K17(TMT6plex)	3	0.815	0.842	0.87	0.000355134
74	aFLFVNkGLNTDELGQk	17	A0A0S2Z510	Spastic paraplegia 20 isoform 2 (Fragment) OS=Homo sapiens OX=9606 GN=SPG20 PE=2 SV=1 - [A0A0S2Z510_HUMAN]	N-Term(TMT6plex); K7(Acetyl); K17(TMT6plex)	4	0.798	0.892	0.754	0.00248654
75	nIGAkLVqDVANNTNEEAGDGTTTATVLAR	30	P10809	60 kDa heat shock protein, mitochondrial OS=Homo sapiens OX=9606 GN=HSPD1 PE=1 SV=2 - [CH60_HUMAN]	N-Term(TMT6plex); K5(Acetyl); Q8(Deamidated)	4	0.848	1.023	0.871	0.00358886
76	aLMLqGVDLLADAVAVTMGPkGR	23	P10809	60 kDa heat shock protein, mitochondrial OS=Homo sapiens OX=9606 GN=HSPD1 PE=1 SV=2 - [CH60_HUMAN]	N-Term(TMT6plex); Q5(Deamidated); K21(Acetyl)	3	0.534	0.868	0.706	0.0183181
77	nIGAkLVqDVANNTnEEAGDGTTTATVLAR	30	P10809	60 kDa heat shock protein, mitochondrial OS=Homo sapiens OX=9606 GN=HSPD1 PE=1 SV=2 - [CH60_HUMAN]	N-Term(TMT6plex); K5(Acetyl); Q8(Deamidated); N15(Deamidated)	3	0.313	0.304	0.326	0.000412452
78	vGLQVVAVkAPGFGDnR	17	P10809	60 kDa heat shock protein, mitochondrial OS=Homo sapiens OX=9606 GN=HSPD1 PE=1 SV=2 - [CH60_HUMAN]	N-Term(TMT6plex); K9(Acetyl); N16(Deamidated)	3	1.036	1.131	1.119	0.000742749
79	iQEIIEqLDVTTSEYEkEk	19	P10809	60 kDa heat shock protein, mitochondrial OS=Homo sapiens OX=9606 GN=HSPD1 PE=1 SV=2 - [CH60_HUMAN]	N-Term(TMT6plex); Q7(Deamidated); K17(Acetyl); K19(TMT6plex)	3	1.073	0.848	1.129	0.00705824
80	gqkcEFQDAYVLLSEk	16	P10809	60 kDa heat shock protein, mitochondrial OS=Homo sapiens OX=9606 GN=HSPD1 PE=1 SV=2 - [CH60_HUMAN]	N-Term(TMT6plex); Q2(Deamidated); K3(Acetyl); C4(Carbamidomethyl); K16(TMT6plex)	3	1.277	1.048	0.977	0.00669539
81	tVIIEqSWGSPkVTk	15	P10809	60 kDa heat shock protein, mitochondrial OS=Homo sapiens OX=9606 GN=HSPD1 PE=1 SV=2 - [CH60_HUMAN]	N-Term(TMT6plex); Q6(Deamidated); K12(Acetyl); K15(TMT6plex)	3	1.137	1.103	1.236	0.00118332
82	ekEDDVPQFTSAGEnFDkLLAGk	23	P28838	Cytosol aminopeptidase OS=Homo sapiens OX=9606 GN=LAP3 PE=1 SV=3 - [AMPL_HUMAN]	N-Term(TMT6plex); K2(TMT6plex); N15(Deamidated); K18(TMT6plex); K23(Acetyl)	4	0.929	0.905	0.891	0.00014918
83	wNTDNTLGTEISWEnkLAEGLk	22	Q9Y277	Voltage-dependent anion-selective channel protein 3 OS=Homo sapiens OX=9606 GN=VDAC3 PE=1 SV=1 - [VDAC3_HUMAN]	N-Term(TMT6plex); N15(Deamidated); K16(Acetyl); K22(TMT6plex)	3	0.955	0.968	1.048	0.000860917
84	dVFnkGYGFGMVk	13	Q9Y277	Voltage-dependent anion-selective channel protein 3 OS=Homo sapiens OX=9606 GN=VDAC3 PE=1 SV=1 - [VDAC3_HUMAN]	N-Term(TMT6plex); N4(Deamidated); K5(Acetyl); K13(TMT6plex)	2	1.126	0.898	1.242	0.00850469
85	vIISAPSADAPMFVMGVnHEkYDNSLk	27	P04406	Glyceraldehyde-3-phosphate dehydrogenase OS=Homo sapiens OX=9606 GN=GAPDH PE=1 SV=3 - [G3P_HUMAN]	N-Term(TMT6plex); N18(Deamidated); K21(Acetyl); K27(TMT6plex)	4	0.896	0.678	0.833	0.00645428
86	vIISAPSADAPMFVMGVnHEkYDNSLk	27	P04406	Glyceraldehyde-3-phosphate dehydrogenase OS=Homo sapiens OX=9606 GN=GAPDH PE=1 SV=3 - [G3P_HUMAN]	N-Term(Acetyl); N-Term(TMT6plex); N18(Deamidated); K21(TMT6plex); K27(TMT6plex)	5	0.723	0.665	0.764	0.00159901
87	vIISAPSADAPmFVMGVnHEkYDNSLk	27	P04406	Glyceraldehyde-3-phosphate dehydrogenase OS=Homo sapiens OX=9606 GN=GAPDH PE=1 SV=3 - [G3P_HUMAN]	N-Term(TMT6plex); M12(Oxidation); N18(Deamidated); K21(Acetyl); K27(TMT6plex)	4	1.179	1.128	1.078	0.000667062
88	vVkqASEGPLk	11	P04406	Glyceraldehyde-3-phosphate dehydrogenase OS=Homo sapiens OX=9606 GN=GAPDH PE=1 SV=3 - [G3P_HUMAN]	N-Term(TMT6plex); K3(Acetyl); Q4(Deamidated); K11(TMT6plex)	2	1.358	0.686	1.573	0.0457516
89	sFVLNLGkDSnNLcLHFNPR	20	P09382	Galectin-1 OS=Homo sapiens OX=9606 GN=LGALS1 PE=1 SV=2 - [LEG1_HUMAN]	N-Term(TMT6plex); K8(Acetyl); N11(Deamidated); C14(Carbamidomethyl)	3	0.801	0.922	0.843	0.00171526
90	sFVLNLGkDSnNLcLHFNPR	20	P09382	Galectin-1 OS=Homo sapiens OX=9606 GN=LGALS1 PE=1 SV=2 - [LEG1_HUMAN]	N-Term(Acetyl); N-Term(TMT6plex); K8(TMT6plex); N11(Deamidated); C14(Carbamidomethyl)	4	0.973	1.158	0.891	0.00608892
91	nVRPDYLkAIWNVINWENVTER	22	Q7Z7M4	Superoxide dismutase (Fragment) OS=Homo sapiens OX=9606 GN=SOD2 PE=2 SV=1 - [Q7Z7M4_HUMAN]	N-Term(TMT6plex); N1(Deamidated); K8(Acetyl)	3	1.155	1.466	1.284	0.0047688
92	dFGSFDkFk	9	Q7Z7M4	Superoxide dismutase (Fragment) OS=Homo sapiens OX=9606 GN=SOD2 PE=2 SV=1 - [Q7Z7M4_HUMAN]	N-Term(TMT6plex); K7(Acetyl); K9(TMT6plex)	2	2.157	2.221	2.022	0.000755028
93	nVRPDYLkAIWnVINWENVTER	22	Q7Z7M4	Superoxide dismutase (Fragment) OS=Homo sapiens OX=9606 GN=SOD2 PE=2 SV=1 - [Q7Z7M4_HUMAN]	N-Term(Acetyl); N-Term(TMT6plex); K8(TMT6plex); N12(Deamidated)	4	1.524	2.067	1.014	0.0370614
94	tWELANNMQEAqSIDEIYkYDkk	23	E5RFS1	COP9 signalosome complex subunit 5 OS=Homo sapiens OX=9606 GN=COPS5 PE=1 SV=1 - [E5RFS1_HUMAN]	N-Term(TMT6plex); Q12(Deamidated); K19(Acetyl); K22(TMT6plex); K23(TMT6plex)	4	0.827	0.658	0.96	0.0113021
95	tWELANNMQEAqSIDEIYkYDk	22	E5RFS1	COP9 signalosome complex subunit 5 OS=Homo sapiens OX=9606 GN=COPS5 PE=1 SV=1 - [E5RFS1_HUMAN]	N-Term(TMT6plex); Q12(Deamidated); K19(Acetyl); K22(TMT6plex)	3	1.074	0.691	0.811	0.0169109
96	tWELANNMqEAQSIDEIYkYDk	22	E5RFS1	COP9 signalosome complex subunit 5 OS=Homo sapiens OX=9606 GN=COPS5 PE=1 SV=1 - [E5RFS1_HUMAN]	N-Term(Acetyl); N-Term(TMT6plex); Q9(Deamidated); K19(TMT6plex); K22(TMT6plex)	4	0.851	0.737	0.64	0.00667375
97	fYHDWnDkEIEVLNk	15	Q53SQ6	Uncharacterized protein PTD004 (Fragment) OS=Homo sapiens OX=9606 GN=PTD004 PE=4 SV=1 - [Q53SQ6_HUMAN]	N-Term(TMT6plex); N6(Deamidated); K8(Acetyl); K15(TMT6plex)	3	0.661	0.491	0.544	0.00779922
98	sEDLSDIASLkALYqTGVDNcGR	23	Q9NXN4	Ganglioside-induced differentiation-associated protein 2 OS=Homo sapiens OX=9606 GN=GDAP2 PE=1 SV=1 - [GDAP2_HUMAN]	N-Term(TMT6plex); K11(Acetyl); Q15(Deamidated); C21(Carbamidomethyl)	3	0.891	0.866	0.97	0.00118675
99	lTDLDkAQLLEIAk	14	H7C2G8	Protein SON (Fragment) OS=Homo sapiens OX=9606 GN=SON PE=1 SV=1 - [H7C2G8_HUMAN]	N-Term(TMT6plex); K6(Acetyl); K14(TMT6plex)	2	0.76	0.667	0.787	0.00241665
100	hALIIYDDLSkqAVAYR	17	P25705	ATP synthase subunit alpha, mitochondrial OS=Homo sapiens OX=9606 GN=ATP5F1A PE=1 SV=1 - [ATPA_HUMAN]	N-Term(TMT6plex); K11(Acetyl); Q12(Deamidated)	3	1.131	1.034	1.197	0.00177945
101	ePMqTGIkAVDSLVPIGR	18	P25705	ATP synthase subunit alpha, mitochondrial OS=Homo sapiens OX=9606 GN=ATP5F1A PE=1 SV=1 - [ATPA_HUMAN]	N-Term(TMT6plex); Q4(Deamidated); K8(Acetyl)	3	0.907	1.078	0.932	0.00299406
102	tSIAIDTIInQkR	13	P25705	ATP synthase subunit alpha, mitochondrial OS=Homo sapiens OX=9606 GN=ATP5F1A PE=1 SV=1 - [ATPA_HUMAN]	N-Term(TMT6plex); N10(Deamidated); K12(Acetyl)	2	1.162	1.051	1.144	0.00094343
103	ePmQTGIkAVDSLVPIGR	18	P25705	ATP synthase subunit alpha, mitochondrial OS=Homo sapiens OX=9606 GN=ATP5F1A PE=1 SV=1 - [ATPA_HUMAN]	N-Term(Acetyl); N-Term(TMT6plex); M3(Oxidation); K8(Acetyl)	3	0.821	0.728	1.259	0.0292577
104	yLnFVkGVVDSDDLPLNVSR	20	Q5CAQ5	Epididymis secretory sperm binding protein OS=Homo sapiens OX=9606 GN=TRA1 PE=2 SV=1 - [Q5CAQ5_HUMAN]	N-Term(TMT6plex); N3(Deamidated); K6(Acetyl)	3	0.766	0.732	0.754	0.000175838
105	yLnFVkGVVDSDDLPLNVSR	20	Q5CAQ5	Epididymis secretory sperm binding protein OS=Homo sapiens OX=9606 GN=TRA1 PE=2 SV=1 - [Q5CAQ5_HUMAN]	N-Term(Acetyl); N-Term(TMT6plex); N3(Deamidated); K6(TMT6plex)	3	0.833	0.849	0.774	0.000775134
106	eFGTnIkLGVIEDHSNR	17	Q5CAQ5	Epididymis secretory sperm binding protein OS=Homo sapiens OX=9606 GN=TRA1 PE=2 SV=1 - [Q5CAQ5_HUMAN]	N-Term(TMT6plex); N5(Deamidated); K7(Acetyl)	3	1.346	1.051	1.402	0.00731081
107	qDkIYFMAGSSR	12	Q5CAQ5	Epididymis secretory sperm binding protein OS=Homo sapiens OX=9606 GN=TRA1 PE=2 SV=1 - [Q5CAQ5_HUMAN]	N-Term(TMT6plex); Q1(Deamidated); K3(Acetyl)	2	1.37	1.136	1.181	0.00338505
108	sIVDYkPnLDLLEQQHQLIQEALIFDNk	28	O43707	Alpha-actinin-4 OS=Homo sapiens OX=9606 GN=ACTN4 PE=1 SV=2 - [ACTN4_HUMAN]	N-Term(Acetyl); N-Term(TMT6plex); K6(TMT6plex); N8(Deamidated); K28(TMT6plex)	5	0.88	0.839	0.695	0.00482483
109	tIQEMqQkLEDFR	13	O43707	Alpha-actinin-4 OS=Homo sapiens OX=9606 GN=ACTN4 PE=1 SV=2 - [ACTN4_HUMAN]	N-Term(TMT6plex); Q6(Deamidated); K8(Acetyl)	3	0.834	0.819	0.537	0.017063
110	akWDAWNELk	10	P07108	Acyl-CoA-binding protein OS=Homo sapiens OX=9606 GN=DBI PE=1 SV=2 - [ACBP_HUMAN]	N-Term(TMT6plex); K2(Acetyl); K10(TMT6plex)	2	0.731	0.889	0.876	0.00368403
111	akWDAWnELkGTSk	14	P07108	Acyl-CoA-binding protein OS=Homo sapiens OX=9606 GN=DBI PE=1 SV=2 - [ACBP_HUMAN]	N-Term(TMT6plex); K2(Acetyl); N7(Deamidated); K10(Acetyl); K14(TMT6plex)	3	0.928	0.889	0.934	0.00023657
112	cDENILWLDYknIck	15	P14618	Pyruvate kinase PKM OS=Homo sapiens OX=9606 GN=PKM PE=1 SV=4 - [KPYM_HUMAN]	C1(Carbamidomethyl); N-Term(TMT6plex); K11(Acetyl); N12(Deamidated); C14(Carbamidomethyl); K15(TMT6plex)	3	0.836	0.656	0.833	0.0058439
113	cDEnILWLDYknIck	15	P14618	Pyruvate kinase PKM OS=Homo sapiens OX=9606 GN=PKM PE=1 SV=4 - [KPYM_HUMAN]	C1(Carbamidomethyl); N-Term(TMT6plex); N4(Deamidated); K11(Acetyl); N12(Deamidated); C14(Carbamidomethyl); K15(TMT6plex)	3	0.822	0.839	0.961	0.0024993
114	cDEnILWLDYkNIck	15	P14618	Pyruvate kinase PKM OS=Homo sapiens OX=9606 GN=PKM PE=1 SV=4 - [KPYM_HUMAN]	N-Term(TMT6plex); N-Term(Acetyl); C1(Carbamidomethyl); N4(Deamidated); K11(TMT6plex); C14(Carbamidomethyl); K15(TMT6plex)	3	0.673	0.96	0.658	0.0161562
115	kMALIqMGSVEEAVqALIDLHNHDLGENHHLR	32	A6NLN1	Polypyrimidine tract binding protein 1, isoform CRA_b OS=Homo sapiens OX=9606 GN=PTBP1 PE=1 SV=4 - [A6NLN1_HUMAN]	N-Term(TMT6plex); K1(Acetyl); Q6(Deamidated); Q15(Deamidated)	6	1.106	1.041	1.033	0.000475216
116	vLFSSnGGVVkGFk	14	A6NLN1	Polypyrimidine tract binding protein 1, isoform CRA_b OS=Homo sapiens OX=9606 GN=PTBP1 PE=1 SV=4 - [A6NLN1_HUMAN]	N-Term(TMT6plex); N6(Deamidated); K11(Acetyl); K14(TMT6plex)	3	0.955	0.932	0.911	0.000185545
117	lTSLNVkYNNDk	12	A6NLN1	Polypyrimidine tract binding protein 1, isoform CRA_b OS=Homo sapiens OX=9606 GN=PTBP1 PE=1 SV=4 - [A6NLN1_HUMAN]	N-Term(TMT6plex); K7(Acetyl); K12(TMT6plex)	3	1.332	1.328	1.287	0.000119436
118	fAkPVYPGQTLQTEMWk	17	A0A2R8YD50	Peroxisomal multifunctional enzyme type 2 OS=Homo sapiens OX=9606 GN=HSD17B4 PE=1 SV=1 - [A0A2R8YD50_HUMAN]	N-Term(TMT6plex); K3(Acetyl); K17(TMT6plex)	3	1.001	1.034	1.087	0.000578862
119	vLNEEcDQNWYkAELnGk	18	A0A384ME16	Epididymis secretory sperm binding protein (Fragment) OS=Homo sapiens OX=9606 PE=2 SV=1 - [A0A384ME16_HUMAN]	N-Term(TMT6plex); C6(Carbamidomethyl); K12(Acetyl); N16(Deamidated); K18(TMT6plex)	3	1.092	0.854	1.015	0.00500881
120	vLNEEcDQnWYkAELnGk	18	A0A384ME16	Epididymis secretory sperm binding protein (Fragment) OS=Homo sapiens OX=9606 PE=2 SV=1 - [A0A384ME16_HUMAN]	N-Term(TMT6plex); C6(Carbamidomethyl); N9(Deamidated); K12(Acetyl); N16(Deamidated); K18(TMT6plex)	3	1.111	0.785	1.24	0.0163641
121	vLNEEcDQNWYkAELnGk	18	A0A384ME16	Epididymis secretory sperm binding protein (Fragment) OS=Homo sapiens OX=9606 PE=2 SV=1 - [A0A384ME16_HUMAN]	N-Term(Acetyl); N-Term(TMT6plex); C6(Carbamidomethyl); K12(TMT6plex); N16(Deamidated); K18(TMT6plex)	3	0.891	1.149	0.95	0.00607642
122	eNSIEILSSTIkPYnAEDNENFk	23	D3DQ38	Chromosome 1 open reading frame 123, isoform CRA_a OS=Homo sapiens OX=9606 GN=C1orf123 PE=4 SV=1 - [D3DQ38_HUMAN]	N-Term(TMT6plex); K12(Acetyl); N15(Deamidated); K23(TMT6plex)	3	0.758	0.591	0.894	0.0134575
123	eNSIEILSSTIkPYnAEDNENFk	23	D3DQ38	Chromosome 1 open reading frame 123, isoform CRA_a OS=Homo sapiens OX=9606 GN=C1orf123 PE=4 SV=1 - [D3DQ38_HUMAN]	N-Term(Acetyl); N-Term(TMT6plex); K12(TMT6plex); N15(Deamidated); K23(TMT6plex)	4	0.87	0.956	0.95	0.000896256
124	rPEAAQLLEDVqAALkPFSVk	21	A8K067	cDNA FLJ75536, highly similar to Homo sapiens cysteinyl-tRNA synthetase (CARS), transcript variant1, mRNA (Fragment) OS=Homo sapiens OX=9606 PE=2 SV=1 - [A8K067_HUMAN]	N-Term(TMT6plex); Q12(Deamidated); K16(Acetyl); K21(TMT6plex)	4	0.602	0.734	0.68	0.00323501
125	ekRPEAAQLLEDVqAALkPFSVk	23	A8K067	cDNA FLJ75536, highly similar to Homo sapiens cysteinyl-tRNA synthetase (CARS), transcript variant1, mRNA (Fragment) OS=Homo sapiens OX=9606 PE=2 SV=1 - [A8K067_HUMAN]	N-Term(TMT6plex); K2(TMT6plex); Q14(Deamidated); K18(TMT6plex); K23(Acetyl)	5	0.588	0.693	0.675	0.00246321
126	eKRPEAAqLLEDVQAALkPFSVk	23	A8K067	cDNA FLJ75536, highly similar to Homo sapiens cysteinyl-tRNA synthetase (CARS), transcript variant1, mRNA (Fragment) OS=Homo sapiens OX=9606 PE=2 SV=1 - [A8K067_HUMAN]	N-Term(Acetyl); N-Term(TMT6plex); Q8(Deamidated); K18(Acetyl); K23(TMT6plex)	4	0.676	0.766	0.85	0.00429632
127	iNSPNSkVNTLSk	13	B4DRH6	cDNA FLJ54509, highly similar to Trifunctional enzyme subunit alpha, mitochondrial OS=Homo sapiens OX=9606 PE=2 SV=1 - [B4DRH6_HUMAN]	N-Term(TMT6plex); K7(Acetyl); K13(TMT6plex)	2	1.493	1.214	1.416	0.00364411
128	gQQQVFkGLNDk	12	B4DRH6	cDNA FLJ54509, highly similar to Trifunctional enzyme subunit alpha, mitochondrial OS=Homo sapiens OX=9606 PE=2 SV=1 - [B4DRH6_HUMAN]	N-Term(TMT6plex); K7(Acetyl); K12(TMT6plex)	3	1.291	1.063	1.132	0.00335796
129	wTPIQYFNnkVVcDLIENk	19	B0I1T1	MYO1F variant protein OS=Homo sapiens OX=9606 PE=2 SV=1 - [B0I1T1_HUMAN]	N-Term(TMT6plex); N9(Deamidated); K10(Acetyl); C13(Carbamidomethyl); K19(TMT6plex)	3	0.976	0.894	0.895	0.000867778
130	gNSDGTLVLFFSDLkQFQDQk	21	A8KA41	cDNA FLJ75060, highly similar to Homo sapiens 2'-5'-oligoadenylate synthetase 2, 69/71kDa, mRNA OS=Homo sapiens OX=9606 PE=2 SV=1 - [A8KA41_HUMAN]	N-Term(TMT6plex); K15(Acetyl); K21(TMT6plex)	3	0.737	0.695	0.77	0.000873091
131	lWNTLGVckYTVqDESHSEWVScVR	25	P63244	Receptor of activated protein C kinase 1 OS=Homo sapiens OX=9606 GN=RACK1 PE=1 SV=3 - [RACK1_HUMAN]	N-Term(TMT6plex); C8(Carbamidomethyl); K9(Acetyl); Q13(Deamidated); C23(Carbamidomethyl)	4	0.965	1.014	0.819	0.00392009
132	lWnTLGVckYTVQDESHSEWVScVR	25	P63244	Receptor of activated protein C kinase 1 OS=Homo sapiens OX=9606 GN=RACK1 PE=1 SV=3 - [RACK1_HUMAN]	N-Term(Acetyl); N-Term(TMT6plex); N3(Deamidated); C8(Carbamidomethyl); K9(TMT6plex); C23(Carbamidomethyl)	4	0.877	1.101	0.81	0.00884478
133	lWnTLGVckYTVqDESHSEWVScVR	25	P63244	Receptor of activated protein C kinase 1 OS=Homo sapiens OX=9606 GN=RACK1 PE=1 SV=3 - [RACK1_HUMAN]	N-Term(Acetyl); N-Term(TMT6plex); N3(Deamidated); C8(Carbamidomethyl); K9(TMT6plex); Q13(Deamidated); C23(Carbamidomethyl)	4	0.646	1.043	0.996	0.0190234
134	dGLQNEkNIVSTPVk	15	B1AK13	3-hydroxymethyl-3-methylglutaryl-Coenzyme A lyase (Hydroxymethylglutaricaciduria), isoform CRA_b OS=Homo sapiens OX=9606 GN=HMGCL PE=2 SV=1 - [B1AK13_HUMAN]	N-Term(TMT6plex); K7(Acetyl); K15(TMT6plex)	3	1.337	1.104	1.153	0.00348664
135	dGLQNEknIVSTPVkIk	17	B1AK13	3-hydroxymethyl-3-methylglutaryl-Coenzyme A lyase (Hydroxymethylglutaricaciduria), isoform CRA_b OS=Homo sapiens OX=9606 GN=HMGCL PE=2 SV=1 - [B1AK13_HUMAN]	N-Term(TMT6plex); K7(Acetyl); N8(Deamidated); K15(Acetyl); K17(TMT6plex)	3	1.019	0.828	0.795	0.00622674
136	aLSTDPAAPnLkSQLAAAAR	20	Q9Y490	Talin-1 OS=Homo sapiens OX=9606 GN=TLN1 PE=1 SV=3 - [TLN1_HUMAN]	N-Term(TMT6plex); N10(Deamidated); K12(Acetyl)	3	1.144	1.05	1.046	0.000877901
137	aQVVSnLkGISMSSSk	16	Q9Y490	Talin-1 OS=Homo sapiens OX=9606 GN=TLN1 PE=1 SV=3 - [TLN1_HUMAN]	N-Term(TMT6plex); N6(Deamidated); K8(Acetyl); K16(TMT6plex)	3	0.959	0.93	0.963	0.000119601
138	vGDDPAVWqLkNSAk	15	Q9Y490	Talin-1 OS=Homo sapiens OX=9606 GN=TLN1 PE=1 SV=3 - [TLN1_HUMAN]	N-Term(TMT6plex); Q9(Deamidated); K11(Acetyl); K15(TMT6plex)	3	1.34	0.99	0.97	0.0117191
139	qkLHTDDELNWLDHGR	16	Q9Y490	Talin-1 OS=Homo sapiens OX=9606 GN=TLN1 PE=1 SV=3 - [TLN1_HUMAN]	N-Term(TMT6plex); Q1(Deamidated); K2(Acetyl)	4	1.678	1.792	0.871	0.0378664
140	aFITNIPFDVkWqSLk	16	P52272	Heterogeneous nuclear ribonucleoprotein M OS=Homo sapiens OX=9606 GN=HNRNPM PE=1 SV=3 - [HNRPM_HUMAN]	N-Term(TMT6plex); K11(Acetyl); Q13(Deamidated); K16(TMT6plex)	3	1.462	1.398	1.388	0.000267882
141	gcGVVkFESPEVAER	15	P52272	Heterogeneous nuclear ribonucleoprotein M OS=Homo sapiens OX=9606 GN=HNRNPM PE=1 SV=3 - [HNRPM_HUMAN]	N-Term(TMT6plex); C2(Carbamidomethyl); K6(Acetyl)	3	1.435	1.157	1.258	0.00398396
142	gEIIAkqGGGGGGGSVPGIER	21	P52272	Heterogeneous nuclear ribonucleoprotein M OS=Homo sapiens OX=9606 GN=HNRNPM PE=1 SV=3 - [HNRPM_HUMAN]	N-Term(TMT6plex); K6(Acetyl); Q7(Deamidated)	3	1.323	1.043	1.482	0.00986098
143	sSAcFTLQELkLNncGMGIGGGk	23	B4DY16	cDNA FLJ51385, highly similar to Ran GTPase-activating protein 1 OS=Homo sapiens OX=9606 PE=2 SV=1 - [B4DY16_HUMAN]	N-Term(TMT6plex); C4(Carbamidomethyl); K11(Acetyl); N14(Deamidated); C15(Carbamidomethyl); K23(TMT6plex)	4	0.884	0.963	0.833	0.00178722
144	iLHGFknQVGDENWR	15	Q92973	Transportin-1 OS=Homo sapiens OX=9606 GN=TNPO1 PE=1 SV=2 - [TNPO1_HUMAN]	N-Term(TMT6plex); K6(Acetyl); N7(Deamidated)	3	0.932	0.903	0.866	0.000449706
145	nLTNPNTVIILIGnkADLEAQR	22	X6RFL8	Ras-related protein Rab-14 (Fragment) OS=Homo sapiens OX=9606 GN=RAB14 PE=1 SV=1 - [X6RFL8_HUMAN]	N-Term(TMT6plex); N14(Deamidated); K15(Acetyl)	3	0.729	0.864	1.017	0.00902034
146	iGFAEkVAAk	10	P07954	Fumarate hydratase, mitochondrial OS=Homo sapiens OX=9606 GN=FH PE=1 SV=3 - [FUMH_HUMAN]	N-Term(TMT6plex); K6(Acetyl); K10(TMT6plex)	2	1.296	1.165	1.275	0.00106231
147	fGIAAkYQIDPDAcFSAk	18	B3KTS5	cDNA FLJ38670 fis, clone HSYRA2000190, highly similar to Voltage-dependent anion-selective channel protein 1 OS=Homo sapiens OX=9606 PE=2 SV=1 - [B3KTS5_HUMAN]	N-Term(TMT6plex); K6(Acetyl); C14(Carbamidomethyl); K18(TMT6plex)	3	0.917	0.826	0.935	0.0014252
148	fGIAAkYqIDPDAcFSAk	18	B3KTS5	cDNA FLJ38670 fis, clone HSYRA2000190, highly similar to Voltage-dependent anion-selective channel protein 1 OS=Homo sapiens OX=9606 PE=2 SV=1 - [B3KTS5_HUMAN]	N-Term(TMT6plex); K6(Acetyl); Q8(Deamidated); C14(Carbamidomethyl); K18(TMT6plex)	3	0.997	0.808	1.035	0.00545335
149	fGIAAkYQIDPDAcFSAk	18	B3KTS5	cDNA FLJ38670 fis, clone HSYRA2000190, highly similar to Voltage-dependent anion-selective channel protein 1 OS=Homo sapiens OX=9606 PE=2 SV=1 - [B3KTS5_HUMAN]	N-Term(Acetyl); N-Term(TMT6plex); K6(TMT6plex); C14(Carbamidomethyl); K18(TMT6plex)	4	0.913	1.063	0.905	0.00285084
150	hAQTFGAkqPTHQGGPAQDR	20	Q59F56	DJ34F7.7 (Superkiller viralicidic activity 2-like variant) (Fragment) OS=Homo sapiens OX=9606 PE=2 SV=1 - [Q59F56_HUMAN]	N-Term(TMT6plex); K8(Acetyl); Q9(Deamidated)	4	0.971	0.77	1.239	0.0181944
151	hAqTFGAkQPTHQGGPAQDR	20	Q59F56	DJ34F7.7 (Superkiller viralicidic activity 2-like variant) (Fragment) OS=Homo sapiens OX=9606 PE=2 SV=1 - [Q59F56_HUMAN]	N-Term(Acetyl); N-Term(TMT6plex); Q3(Deamidated); K8(TMT6plex)	5	0.7	0.628	1.301	0.0544728
152	sGGTEGLLAEkLEALITqTR	20	Q96K98	cDNA FLJ14414 fis, clone HEMBA1004847, highly similar to SIGNAL RECOGNITION PARTICLE 68 KD PROTEIN OS=Homo sapiens OX=9606 PE=2 SV=1 - [Q96K98_HUMAN]	N-Term(TMT6plex); K11(Acetyl); Q18(Deamidated)	3	1.017	0.909	0.747	0.00766527
153	hNMDIGTWDnkGPVAk	16	B5BU99	High glucose-regulated protein 8 OS=Homo sapiens OX=9606 GN=YTHDF2 PE=2 SV=1 - [B5BU99_HUMAN]	N-Term(TMT6plex); N10(Deamidated); K11(Acetyl); K16(TMT6plex)	3	1.252	0.902	1.081	0.00866662
154	sVPTSTVFYPSDGVATEkAVELAAnTk	27	A0A0B4J1R6	Transketolase OS=Homo sapiens OX=9606 GN=TKT PE=1 SV=1 - [A0A0B4J1R6_HUMAN]	N-Term(TMT6plex); K18(Acetyl); N25(Deamidated); K27(TMT6plex)	3	0.977	0.418	0.908	0.0487329
155	sVPTSTVFYPSDGVATEkAVELAANTk	27	A0A0B4J1R6	Transketolase OS=Homo sapiens OX=9606 GN=TKT PE=1 SV=1 - [A0A0B4J1R6_HUMAN]	N-Term(TMT6plex); K18(Acetyl); K27(TMT6plex)	4	0.934	0.849	0.732	0.0048433
156	lGQSDPAPLQHqMDIYQkR	19	A0A0B4J1R6	Transketolase OS=Homo sapiens OX=9606 GN=TKT PE=1 SV=1 - [A0A0B4J1R6_HUMAN]	N-Term(TMT6plex); Q12(Deamidated); K18(Acetyl)	3	1.158	0.843	1.169	0.0100767
157	lGqSDPAPLQHQMDIYQkR	19	A0A0B4J1R6	Transketolase OS=Homo sapiens OX=9606 GN=TKT PE=1 SV=1 - [A0A0B4J1R6_HUMAN]	N-Term(Acetyl); N-Term(TMT6plex); Q3(Deamidated); K18(TMT6plex)	4	1.04	1.017	1.014	6.43557e-05
158	sVkVIVVGnPANTNcLTASk	20	P40925	Malate dehydrogenase, cytoplasmic OS=Homo sapiens OX=9606 GN=MDH1 PE=1 SV=4 - [MDHC_HUMAN]	N-Term(TMT6plex); K3(Acetyl); N9(Deamidated); C15(Carbamidomethyl); K20(TMT6plex)	3	0.74	0.753	0.801	0.000587992
159	nQSFcPTVnLDkLWTLVSEQTR	22	P46776	60S ribosomal protein L27a OS=Homo sapiens OX=9606 GN=RPL27A PE=1 SV=2 - [RL27A_HUMAN]	N-Term(TMT6plex); C5(Carbamidomethyl); N9(Deamidated); K12(Acetyl)	3	0.682	0.832	0.747	0.00330409
160	inFDkYHPGYFGk	13	P46776	60S ribosomal protein L27a OS=Homo sapiens OX=9606 GN=RPL27A PE=1 SV=2 - [RL27A_HUMAN]	N-Term(TMT6plex); N2(Deamidated); K5(Acetyl); K13(TMT6plex)	3	0.972	0.719	1.043	0.0114415
161	vIGAkkDQYFLDk	13	B0AZQ4	Structural maintenance of chromosomes protein OS=Homo sapiens OX=9606 PE=2 SV=1 - [B0AZQ4_HUMAN]	N-Term(TMT6plex); K5(Acetyl); K6(Acetyl); K13(TMT6plex)	3	1.154	1.021	0.895	0.00529698
162	ekLcYVALDFEqEMATAASSSSLEk	25	A0A2R8Y793	Actin, cytoplasmic 1 (Fragment) OS=Homo sapiens OX=9606 GN=ACTB PE=1 SV=1 - [A0A2R8Y793_HUMAN]	N-Term(TMT6plex); K2(Acetyl); C4(Carbamidomethyl); Q12(Deamidated); K25(TMT6plex)	3	0.791	0.571	0.726	0.00867641
163	lcYVALDFEqEMATAASSSSLEk	23	A0A2R8Y793	Actin, cytoplasmic 1 (Fragment) OS=Homo sapiens OX=9606 GN=ACTB PE=1 SV=1 - [A0A2R8Y793_HUMAN]	N-Term(Acetyl); N-Term(TMT6plex); C2(Carbamidomethyl); Q10(Deamidated); K23(TMT6plex)	3	0.606	0.694	0.871	0.0113969
164	ekLcYVALDFEqEMATAASSSSLEk	25	A0A2R8Y793	Actin, cytoplasmic 1 (Fragment) OS=Homo sapiens OX=9606 GN=ACTB PE=1 SV=1 - [A0A2R8Y793_HUMAN]	N-Term(Acetyl); N-Term(TMT6plex); K2(TMT6plex); C4(Carbamidomethyl); Q12(Deamidated); K25(TMT6plex)	4	0.689	0.893	0.557	0.018276
165	mqkEITALAPSTM	13	A0A2R8Y793	Actin, cytoplasmic 1 (Fragment) OS=Homo sapiens OX=9606 GN=ACTB PE=1 SV=1 - [A0A2R8Y793_HUMAN]	N-Term(TMT6plex); Q2(Deamidated); K3(Acetyl)	2	0.943	1.038	0.911	0.00156132
166	mqkEITALAPSTm	13	A0A2R8Y793	Actin, cytoplasmic 1 (Fragment) OS=Homo sapiens OX=9606 GN=ACTB PE=1 SV=1 - [A0A2R8Y793_HUMAN]	N-Term(TMT6plex); Q2(Deamidated); K3(Acetyl); M13(Oxidation)	2	1.326	1.041	1.147	0.0050035
167	aITIANQTncPLYITkVMSk	20	Q16555	Dihydropyrimidinase-related protein 2 OS=Homo sapiens OX=9606 GN=DPYSL2 PE=1 SV=1 - [DPYL2_HUMAN]	N-Term(TMT6plex); N9(Deamidated); C10(Carbamidomethyl); K16(Acetyl); K20(TMT6plex)	3	0.766	0.681	0.726	0.00114692
168	lIAGNkPVSFLTAQQLQQLQQQGQATQVR	29	Q6P4R8	Nuclear factor related to kappa-B-binding protein OS=Homo sapiens OX=9606 GN=NFRKB PE=1 SV=2 - [NFRKB_HUMAN]	N-Term(TMT6plex); K6(Acetyl)	4	0.964	0.96	1.102	0.00213497
169	eTSGNLEqLLLAVVkSIR	18	P08758	Annexin A5 OS=Homo sapiens OX=9606 GN=ANXA5 PE=1 SV=2 - [ANXA5_HUMAN]	N-Term(TMT6plex); Q8(Deamidated); K15(Acetyl)	3	0.655	0.892	0.594	0.015835
170	lWnTkHHPEDVEPALR	16	P14550	Aldo-keto reductase family 1 member A1 OS=Homo sapiens OX=9606 GN=AKR1A1 PE=1 SV=3 - [AK1A1_HUMAN]	N-Term(TMT6plex); N3(Deamidated); K5(Acetyl)	4	1.414	1.242	1.552	0.0040618
171	iLQnIkVFDFTFSPEEMk	18	P14550	Aldo-keto reductase family 1 member A1 OS=Homo sapiens OX=9606 GN=AKR1A1 PE=1 SV=3 - [AK1A1_HUMAN]	N-Term(TMT6plex); N4(Deamidated); K6(Acetyl); K18(TMT6plex)	3	0.805	0.745	0.681	0.00230967
172	lWNTkHHPEDVEPALR	16	P14550	Aldo-keto reductase family 1 member A1 OS=Homo sapiens OX=9606 GN=AKR1A1 PE=1 SV=3 - [AK1A1_HUMAN]	N-Term(TMT6plex); K5(Acetyl)	3	1.894	0.99	1.402	0.0318621
173	cLTQSGIAGGYkPFnLETcR	20	C9J0K6	Sorcin OS=Homo sapiens OX=9606 GN=SRI PE=1 SV=1 - [C9J0K6_HUMAN]	C1(Carbamidomethyl); N-Term(TMT6plex); K12(Acetyl); N15(Deamidated); C19(Carbamidomethyl)	3	0.733	0.717	0.767	0.000397721
174	cLTqSGIAGGYkPFNLETcR	20	C9J0K6	Sorcin OS=Homo sapiens OX=9606 GN=SRI PE=1 SV=1 - [C9J0K6_HUMAN]	N-Term(TMT6plex); N-Term(Acetyl); C1(Carbamidomethyl); Q4(Deamidated); K12(TMT6plex); C19(Carbamidomethyl)	3	0.87	0.987	0.692	0.0100354
175	dVIPPLEqLMVEkEGYLQk	19	B8ZZK0	Rho GTPase-activating protein 15 OS=Homo sapiens OX=9606 GN=ARHGAP15 PE=1 SV=1 - [B8ZZK0_HUMAN]	N-Term(TMT6plex); Q8(Deamidated); K13(Acetyl); K19(TMT6plex)	3	0.708	0.708	0.856	0.00421651
176	nQVSQLLPEkFAEqLIR	17	A0A2R8YCS7	Deoxynucleoside triphosphate triphosphohydrolase SAMHD1 OS=Homo sapiens OX=9606 GN=SAMHD1 PE=1 SV=1 - [A0A2R8YCS7_HUMAN]	N-Term(TMT6plex); K10(Acetyl); Q14(Deamidated)	3	0.789	0.761	0.742	0.000319077
177	nLFkYVGETqPTGQIk	16	A0A2R8YCS7	Deoxynucleoside triphosphate triphosphohydrolase SAMHD1 OS=Homo sapiens OX=9606 GN=SAMHD1 PE=1 SV=1 - [A0A2R8YCS7_HUMAN]	N-Term(TMT6plex); K4(Acetyl); Q10(Deamidated); K16(TMT6plex)	3	0.965	0.77	0.966	0.00519824
178	dcHHLGIQnnFDYkR	15	A0A2R8YCS7	Deoxynucleoside triphosphate triphosphohydrolase SAMHD1 OS=Homo sapiens OX=9606 GN=SAMHD1 PE=1 SV=1 - [A0A2R8YCS7_HUMAN]	N-Term(TMT6plex); C2(Carbamidomethyl); N9(Deamidated); N10(Deamidated); K14(Acetyl)	4	1.162	1.271	1.231	0.000678718
179	dcHHLGIqNNFDYkR	15	A0A2R8YCS7	Deoxynucleoside triphosphate triphosphohydrolase SAMHD1 OS=Homo sapiens OX=9606 GN=SAMHD1 PE=1 SV=1 - [A0A2R8YCS7_HUMAN]	N-Term(Acetyl); N-Term(TMT6plex); C2(Carbamidomethyl); Q8(Deamidated); K14(TMT6plex)	4	0.799	0.953	0.803	0.00352234
180	eQIVGPLESPVEDSLWPYkGRPENk	25	A0A2R8YCS7	Deoxynucleoside triphosphate triphosphohydrolase SAMHD1 OS=Homo sapiens OX=9606 GN=SAMHD1 PE=1 SV=1 - [A0A2R8YCS7_HUMAN]	N-Term(TMT6plex); K19(Acetyl); K25(TMT6plex)	4	0.675	0.987	0.909	0.0117549
181	nLFkYVGETqPTGQIk	16	A0A2R8YCS7	Deoxynucleoside triphosphate triphosphohydrolase SAMHD1 OS=Homo sapiens OX=9606 GN=SAMHD1 PE=1 SV=1 - [A0A2R8YCS7_HUMAN]	N-Term(Acetyl); N-Term(TMT6plex); K4(TMT6plex); Q10(Deamidated); K16(TMT6plex)	3	0.718	0.972	0.57	0.02343
182	eLLIFNkqQVPSGESAILDR	20	P09874	Poly [ADP-ribose] polymerase 1 OS=Homo sapiens OX=9606 GN=PARP1 PE=1 SV=4 - [PARP1_HUMAN]	N-Term(TMT6plex); K7(Acetyl); Q8(Deamidated)	3	0.976	1.017	0.912	0.00099401
183	amVEYEIDLqkMPLGk	16	P09874	Poly [ADP-ribose] polymerase 1 OS=Homo sapiens OX=9606 GN=PARP1 PE=1 SV=4 - [PARP1_HUMAN]	N-Term(TMT6plex); M2(Oxidation); Q10(Deamidated); K11(Acetyl); K16(TMT6plex)	3	1.097	0.963	1.054	0.00144504
184	gTNSYYkLqLLEDDkENR	18	P09874	Poly [ADP-ribose] polymerase 1 OS=Homo sapiens OX=9606 GN=PARP1 PE=1 SV=4 - [PARP1_HUMAN]	N-Term(TMT6plex); K7(Acetyl); Q9(Deamidated); K15(TMT6plex)	3	1.023	0.693	1.409	0.0372612
185	aMVEYEIDLQkmPLGk	16	P09874	Poly [ADP-ribose] polymerase 1 OS=Homo sapiens OX=9606 GN=PARP1 PE=1 SV=4 - [PARP1_HUMAN]	N-Term(TMT6plex); K11(Acetyl); M12(Oxidation); K16(TMT6plex)	3	1.227	0.914	1.068	0.00706039
186	tAEAGGVTGkGqDGIGSk	18	P09874	Poly [ADP-ribose] polymerase 1 OS=Homo sapiens OX=9606 GN=PARP1 PE=1 SV=4 - [PARP1_HUMAN]	N-Term(TMT6plex); K10(Acetyl); Q12(Deamidated); K18(TMT6plex)	3	1.06	0.978	1.252	0.00543681
187	tDGALLVnAMFFkPHWDEk	19	B4DN87	cDNA FLJ52569, highly similar to Collagen-binding protein 2 OS=Homo sapiens OX=9606 PE=2 SV=1 - [B4DN87_HUMAN]	N-Term(TMT6plex); N8(Deamidated); K13(Acetyl); K19(TMT6plex)	3	0.815	0.816	0.845	0.000142044
188	sAAQAAAQTnSNAAGkQLR	19	Q5VU21	PAI-1 mRNA-binding protein variant OS=Homo sapiens OX=9606 PE=2 SV=1 - [Q5VU21_HUMAN]	N-Term(TMT6plex); N10(Deamidated); K16(Acetyl)	3	0.82	0.842	1.083	0.00836975
189	kFDVnTSAVQVLIEHIGNLDR	21	Q00610	Clathrin heavy chain 1 OS=Homo sapiens OX=9606 GN=CLTC PE=1 SV=5 - [CLH1_HUMAN]	N-Term(TMT6plex); N-Term(Acetyl); N5(Deamidated)	3	0.704	0.686	0.761	0.000992512
190	gQcDLELINVcnENSLFkSLSR	22	Q00610	Clathrin heavy chain 1 OS=Homo sapiens OX=9606 GN=CLTC PE=1 SV=5 - [CLH1_HUMAN]	N-Term(TMT6plex); C3(Carbamidomethyl); C11(Carbamidomethyl); N12(Deamidated); K18(Acetyl)	3	0.789	0.849	0.711	0.00259309
191	qkWLLLTGISAQQNR	15	Q00610	Clathrin heavy chain 1 OS=Homo sapiens OX=9606 GN=CLTC PE=1 SV=5 - [CLH1_HUMAN]	N-Term(TMT6plex); Q1(Deamidated); K2(Acetyl)	3	0.793	1.04	0.657	0.0177568
192	nLQnLLILTAIKADR	15	Q00610	Clathrin heavy chain 1 OS=Homo sapiens OX=9606 GN=CLTC PE=1 SV=5 - [CLH1_HUMAN]	N-Term(TMT6plex); N-Term(Acetyl); N4(Deamidated)	3	0.538	1.035	1.059	0.03548
193	vETGVLkPGmVVTFAPVNVTTEVk	24	A8K9C4	Elongation factor 1-alpha OS=Homo sapiens OX=9606 PE=2 SV=1 - [A8K9C4_HUMAN]	N-Term(TMT6plex); K7(Acetyl); M10(Oxidation); K24(TMT6plex)	4	0.735	0.763	0.675	0.00128175
194	vETGVLkPGMVVTFAPVnVTTEVk	24	A8K9C4	Elongation factor 1-alpha OS=Homo sapiens OX=9606 PE=2 SV=1 - [A8K9C4_HUMAN]	N-Term(TMT6plex); K7(Acetyl); N18(Deamidated); K24(TMT6plex)	4	0.857	0.883	0.755	0.00219866
195	vETGVLkPGMVVTFAPVnVTTEVk	24	A8K9C4	Elongation factor 1-alpha OS=Homo sapiens OX=9606 PE=2 SV=1 - [A8K9C4_HUMAN]	N-Term(Acetyl); N-Term(TMT6plex); K7(TMT6plex); N18(Deamidated); K24(TMT6plex)	4	0.909	0.886	0.812	0.00113205
196	iLLQSknAGAVIGk	14	B4DUQ1	cDNA FLJ54552, highly similar to Heterogeneous nuclear ribonucleoprotein K OS=Homo sapiens OX=9606 PE=2 SV=1 - [B4DUQ1_HUMAN]	N-Term(TMT6plex); K6(Acetyl); N7(Deamidated); K14(TMT6plex)	2	1.105	0.991	1.105	0.00126594
197	dLAGSIIGkGGqR	13	B4DUQ1	cDNA FLJ54552, highly similar to Heterogeneous nuclear ribonucleoprotein K OS=Homo sapiens OX=9606 PE=2 SV=1 - [B4DUQ1_HUMAN]	N-Term(TMT6plex); K9(Acetyl); Q12(Deamidated)	2	1.238	1.082	1.386	0.00500985
198	nAIDkLFVLFGAEILk	16	P37837	Transaldolase OS=Homo sapiens OX=9606 GN=TALDO1 PE=1 SV=2 - [TALDO_HUMAN]	N-Term(TMT6plex); N1(Deamidated); K5(Acetyl); K16(TMT6plex)	3	0.61	0.795	0.529	0.0145852
199	aAqASDLEKIHLDEk	15	P37837	Transaldolase OS=Homo sapiens OX=9606 GN=TALDO1 PE=1 SV=2 - [TALDO_HUMAN]	N-Term(Acetyl); N-Term(TMT6plex); Q3(Deamidated); K15(TMT6plex)	3	1.177	0.964	1.062	0.00330727
200	lAGAnPAVITcDELLLGHEKAPAFR	25	P78527	DNA-dependent protein kinase catalytic subunit OS=Homo sapiens OX=9606 GN=PRKDC PE=1 SV=3 - [PRKDC_HUMAN]	N-Term(Acetyl); N-Term(TMT6plex); N5(Deamidated); C11(Carbamidomethyl)	3	0.932	1.005	0.977	0.000478847
201	kLAGAnPAVITcDELLLGHEkAPAFR	26	P78527	DNA-dependent protein kinase catalytic subunit OS=Homo sapiens OX=9606 GN=PRKDC PE=1 SV=3 - [PRKDC_HUMAN]	K1(TMT6plex); N-Term(TMT6plex); N6(Deamidated); C12(Carbamidomethyl); K21(Acetyl)	4	0.851	1.246	0.899	0.0151743
202	eQqHVMEELFQSSFR	15	P78527	DNA-dependent protein kinase catalytic subunit OS=Homo sapiens OX=9606 GN=PRKDC PE=1 SV=3 - [PRKDC_HUMAN]	N-Term(TMT6plex); N-Term(Acetyl); Q3(Deamidated)	3	1.168	0.97	1.015	0.00323518
203	fYqGFLFSEKPEk	13	P78527	DNA-dependent protein kinase catalytic subunit OS=Homo sapiens OX=9606 GN=PRKDC PE=1 SV=3 - [PRKDC_HUMAN]	N-Term(Acetyl); N-Term(TMT6plex); Q3(Deamidated); K13(TMT6plex)	2	0.945	0.856	1.14	0.0072391
204	nLLIFEnLIDLkR	13	P78527	DNA-dependent protein kinase catalytic subunit OS=Homo sapiens OX=9606 GN=PRKDC PE=1 SV=3 - [PRKDC_HUMAN]	N-Term(TMT6plex); N7(Deamidated); K12(Acetyl)	3	0.762	0.814	0.74	0.000806651
205	kDDEENYLDLFSHknMk	17	B4E043	KH domain containing, RNA binding, signal transduction associated 1, isoform CRA_b OS=Homo sapiens OX=9606 GN=KHDRBS1 PE=2 SV=1 - [B4E043_HUMAN]	N-Term(TMT6plex); K1(TMT6plex); K14(TMT6plex); N15(Deamidated); K17(Acetyl)	4	1.258	1.506	1.138	0.00686847
206	kDDEENYLDLFSHkNMk	17	B4E043	KH domain containing, RNA binding, signal transduction associated 1, isoform CRA_b OS=Homo sapiens OX=9606 GN=KHDRBS1 PE=2 SV=1 - [B4E043_HUMAN]	N-Term(TMT6plex); K1(TMT6plex); K14(TMT6plex); K17(Acetyl)	4	1.049	1.034	1.218	0.00286205
207	kDDEENYLDLFSHkNmk	17	B4E043	KH domain containing, RNA binding, signal transduction associated 1, isoform CRA_b OS=Homo sapiens OX=9606 GN=KHDRBS1 PE=2 SV=1 - [B4E043_HUMAN]	N-Term(TMT6plex); K1(TMT6plex); K14(TMT6plex); M16(Oxidation); K17(Acetyl)	5	1.635	0.985	1.264	0.0204977
208	lLGkVTIAqGGVLPNIQAVLLPk	23	Q6FI13	Histone H2A type 2-A OS=Homo sapiens OX=9606 GN=HIST2H2AA3 PE=1 SV=3 - [H2A2A_HUMAN]	N-Term(TMT6plex); K4(Acetyl); Q9(Deamidated); K23(TMT6plex)	4	0.97	1.232	1.079	0.00479274
209	vTIAQGGVLPNIqAVLLPkk	20	Q6FI13	Histone H2A type 2-A OS=Homo sapiens OX=9606 GN=HIST2H2AA3 PE=1 SV=3 - [H2A2A_HUMAN]	N-Term(TMT6plex); Q13(Deamidated); K19(Acetyl); K20(TMT6plex)	3	0.761	1.139	0.715	0.0229334
210	nDEELnkLLGk	11	Q6FI13	Histone H2A type 2-A OS=Homo sapiens OX=9606 GN=HIST2H2AA3 PE=1 SV=3 - [H2A2A_HUMAN]	N-Term(TMT6plex); N6(Deamidated); K7(Acetyl); K11(TMT6plex)	2	1.626	1.052	1.796	0.0220289
211	lLTWDVkDTLLR	12	A0A024R837	Haloacid dehalogenase-like hydrolase domain containing 3, isoform CRA_a OS=Homo sapiens OX=9606 GN=HDHD3 PE=4 SV=1 - [A0A024R837_HUMAN]	N-Term(TMT6plex); K7(Acetyl)	2	0.887	0.795	0.733	0.00307412
212	eILGTckMLGqMTDQVADLR	20	B4E3Q9	cDNA FLJ59659, highly similar to Vinculin OS=Homo sapiens OX=9606 PE=2 SV=1 - [B4E3Q9_HUMAN]	N-Term(TMT6plex); C6(Carbamidomethyl); K7(Acetyl); Q11(Deamidated)	3	0.722	0.797	0.755	0.000818745
213	eILGTckMLGqmTDQVADLR	20	B4E3Q9	cDNA FLJ59659, highly similar to Vinculin OS=Homo sapiens OX=9606 PE=2 SV=1 - [B4E3Q9_HUMAN]	N-Term(TMT6plex); C6(Carbamidomethyl); K7(Acetyl); Q11(Deamidated); M12(Oxidation)	3	1.041	0.893	0.918	0.00230687
214	eILGTckmLGQMTDQVADLR	20	B4E3Q9	cDNA FLJ59659, highly similar to Vinculin OS=Homo sapiens OX=9606 PE=2 SV=1 - [B4E3Q9_HUMAN]	N-Term(Acetyl); N-Term(TMT6plex); C6(Carbamidomethyl); K7(Acetyl); M8(Oxidation)	3	0.836	0.898	1.123	0.00827823
215	gkGGkGLGk	9	P62805	Histone H4 OS=Homo sapiens OX=9606 GN=HIST1H4A PE=1 SV=2 - [H4_HUMAN]	N-Term(TMT6plex); K2(Acetyl); K5(Acetyl); K9(TMT6plex)	2	0.965	0.999	1.081	0.00114858
216	gLGkGGAkR	9	P62805	Histone H4 OS=Homo sapiens OX=9606 GN=HIST1H4A PE=1 SV=2 - [H4_HUMAN]	N-Term(TMT6plex); K4(Acetyl); K8(Acetyl)	3	0.94	1.33	0.565	0.050515
217	gGkGLGkGGAk	11	P62805	Histone H4 OS=Homo sapiens OX=9606 GN=HIST1H4A PE=1 SV=2 - [H4_HUMAN]	N-Term(TMT6plex); K3(Acetyl); K7(Acetyl); K11(TMT6plex)	2	0.922	1.135	1.094	0.00383698
218	dNIQGITkPAIR	12	P62805	Histone H4 OS=Homo sapiens OX=9606 GN=HIST1H4A PE=1 SV=2 - [H4_HUMAN]	N-Term(TMT6plex); K8(Acetyl)	2	1.33	1.232	1.346	0.000747436
219	gLGkGGAk	8	P62805	Histone H4 OS=Homo sapiens OX=9606 GN=HIST1H4A PE=1 SV=2 - [H4_HUMAN]	N-Term(TMT6plex); K4(Acetyl); K8(TMT6plex)	2	1.515	1.421	1.408	0.000541522
220	dnIQGITKPAIR	12	P62805	Histone H4 OS=Homo sapiens OX=9606 GN=HIST1H4A PE=1 SV=2 - [H4_HUMAN]	N-Term(TMT6plex); N-Term(Acetyl); N2(Deamidated)	3	1.3	1.346	1.181	0.00148182
221	gGkGLGk	7	P62805	Histone H4 OS=Homo sapiens OX=9606 GN=HIST1H4A PE=1 SV=2 - [H4_HUMAN]	N-Term(TMT6plex); K3(Acetyl); K7(TMT6plex)	2	1.561	1.428	1.652	0.00176297
222	sIYYITGESkEqVANSAFVER	21	P08238	Heat shock protein HSP 90-beta OS=Homo sapiens OX=9606 GN=HSP90AB1 PE=1 SV=4 - [HS90B_HUMAN]	N-Term(TMT6plex); K10(Acetyl); Q12(Deamidated)	3	1.243	1.009	1.063	0.00407317
223	kHSqFIGYPITLYLEk	16	P08238	Heat shock protein HSP 90-beta OS=Homo sapiens OX=9606 GN=HSP90AB1 PE=1 SV=4 - [HS90B_HUMAN]	N-Term(TMT6plex); K1(Acetyl); Q4(Deamidated); K16(TMT6plex)	3	0.939	0.744	0.986	0.00686328
224	kHLEInPDHPIVETLR	16	P08238	Heat shock protein HSP 90-beta OS=Homo sapiens OX=9606 GN=HSP90AB1 PE=1 SV=4 - [HS90B_HUMAN]	N-Term(TMT6plex); N-Term(Acetyl); N6(Deamidated)	4	0.813	1.005	0.936	0.00372057
225	aPFDLFEnkk	10	P08238	Heat shock protein HSP 90-beta OS=Homo sapiens OX=9606 GN=HSP90AB1 PE=1 SV=4 - [HS90B_HUMAN]	N-Term(TMT6plex); N8(Deamidated); K9(Acetyl); K10(TMT6plex)	2	0.846	0.827	0.847	5.99908e-05
226	gFEVVYmTEPIDEYcVQQLk	20	P08238	Heat shock protein HSP 90-beta OS=Homo sapiens OX=9606 GN=HSP90AB1 PE=1 SV=4 - [HS90B_HUMAN]	N-Term(Acetyl); N-Term(TMT6plex); M7(Oxidation); C15(Carbamidomethyl); K20(TMT6plex)	3	0.708	0.393	0.841	0.0396233
227	eTqkSIYYITGESk	14	P08238	Heat shock protein HSP 90-beta OS=Homo sapiens OX=9606 GN=HSP90AB1 PE=1 SV=4 - [HS90B_HUMAN]	N-Term(TMT6plex); Q3(Deamidated); K4(Acetyl); K14(TMT6plex)	3	1.375	0.851	1.287	0.0186073
228	sIYYITGESkEqVANSAFVER	21	P08238	Heat shock protein HSP 90-beta OS=Homo sapiens OX=9606 GN=HSP90AB1 PE=1 SV=4 - [HS90B_HUMAN]	N-Term(Acetyl); N-Term(TMT6plex); K10(TMT6plex); Q12(Deamidated)	4	0.962	1.013	1.1	0.00154122
229	hSqFLGYPITLYLEKER	17	P08238	Heat shock protein HSP 90-beta OS=Homo sapiens OX=9606 GN=HSP90AB1 PE=1 SV=4 - [HS90B_HUMAN]	N-Term(TMT6plex); N-Term(Acetyl); Q3(Deamidated)	3	0.766	0.893	0.873	0.00217491
230	rAPFDLFEnkk	11	P08238	Heat shock protein HSP 90-beta OS=Homo sapiens OX=9606 GN=HSP90AB1 PE=1 SV=4 - [HS90B_HUMAN]	N-Term(TMT6plex); N9(Deamidated); K10(Acetyl); K11(TMT6plex)	3	1.027	0.915	0.857	0.00284749
231	eTqkSIYYITGESk	14	P08238	Heat shock protein HSP 90-beta OS=Homo sapiens OX=9606 GN=HSP90AB1 PE=1 SV=4 - [HS90B_HUMAN]	N-Term(Acetyl); N-Term(TMT6plex); Q3(Deamidated); K4(TMT6plex); K14(TMT6plex)	3	1.287	1.133	1.058	0.00336336
232	nDVAWnFEkFLVGPDGVPLR	20	Q6NSD4	Glutathione peroxidase OS=Homo sapiens OX=9606 GN=GPX1 PE=2 SV=1 - [Q6NSD4_HUMAN]	N-Term(TMT6plex); N6(Deamidated); K9(Acetyl)	3	0.783	0.816	0.741	0.000773264
233	gLVVLGFPcNQFGHQENAknEEILNSLk	28	Q6NSD4	Glutathione peroxidase OS=Homo sapiens OX=9606 GN=GPX1 PE=2 SV=1 - [Q6NSD4_HUMAN]	N-Term(TMT6plex); C9(Carbamidomethyl); K19(Acetyl); N20(Deamidated); K28(TMT6plex)	4	0.781	0.735	0.766	0.000316891
234	gIVDQSQQAYqEAFEISkk	19	P63104	14-3-3 protein zeta/delta OS=Homo sapiens OX=9606 GN=YWHAZ PE=1 SV=1 - [1433Z_HUMAN]	N-Term(TMT6plex); Q11(Deamidated); K18(Acetyl); K19(TMT6plex)	3	0.821	0.657	0.764	0.00411192
235	mDKNELVQk	9	P63104	14-3-3 protein zeta/delta OS=Homo sapiens OX=9606 GN=YWHAZ PE=1 SV=1 - [1433Z_HUMAN]	N-Term(TMT6plex); N-Term(Acetyl); K9(TMT6plex)	2	1.609	1.453	1.377	0.00212306
236	kVEMLkPHSqIPVScEELPEESR	23	B2RAL6	cDNA, FLJ94991, highly similar to Homo sapiens integrin, alpha L (antigen CD11A (p180), lymphocyte function-associated antigen 1; alpha polypeptide) (ITGAL), mRNA OS=Homo sapiens OX=9606 PE=2 SV=1 - [B2RAL6_HUMAN]	K1(TMT6plex); N-Term(TMT6plex); K6(Acetyl); Q10(Deamidated); C15(Carbamidomethyl)	4	1.337	1.042	1.118	0.00570604
237	yAFVNWInkALENDPDcR	18	P13796	Plastin-2 OS=Homo sapiens OX=9606 GN=LCP1 PE=1 SV=6 - [PLSL_HUMAN]	N-Term(TMT6plex); N8(Deamidated); K9(Acetyl); C17(Carbamidomethyl)	3	0.348	0.692	0.747	0.0412311
238	yAFVNWInkALENDPDcR	18	P13796	Plastin-2 OS=Homo sapiens OX=9606 GN=LCP1 PE=1 SV=6 - [PLSL_HUMAN]	N-Term(Acetyl); N-Term(TMT6plex); N8(Deamidated); K9(TMT6plex); C17(Carbamidomethyl)	4	0.598	0.863	0.722	0.0108869
239	aLPGqLkPFETLLSQNQGGk	20	C7DJS2	Glutathione S-transferase pi (Fragment) OS=Homo sapiens OX=9606 GN=GSTP1 PE=2 SV=1 - [C7DJS2_HUMAN]	N-Term(TMT6plex); Q5(Deamidated); K7(Acetyl); K20(TMT6plex)	3	0.81	0.907	0.675	0.00704327
240	tYADYESVnEcMEGVckMYEEHLk	24	P84090	Enhancer of rudimentary homolog OS=Homo sapiens OX=9606 GN=ERH PE=1 SV=1 - [ERH_HUMAN]	N-Term(TMT6plex); N9(Deamidated); C11(Carbamidomethyl); C16(Carbamidomethyl); K17(Acetyl); K24(TMT6plex)	4	0.917	0.973	1.096	0.00280916
241	aDTQTYQPYnkDWIk	15	P84090	Enhancer of rudimentary homolog OS=Homo sapiens OX=9606 GN=ERH PE=1 SV=1 - [ERH_HUMAN]	N-Term(TMT6plex); N10(Deamidated); K11(Acetyl); K15(TMT6plex)	3	1.34	0.984	1.339	0.00928805
242	vLVEPDAGAGVAVMkFk	17	P42126	Enoyl-CoA delta isomerase 1, mitochondrial OS=Homo sapiens OX=9606 GN=ECI1 PE=1 SV=1 - [ECI1_HUMAN]	N-Term(TMT6plex); K15(Acetyl); K17(TMT6plex)	3	0.808	1.064	0.999	0.00638302
243	dAVLLVFAnkQDLPNAMNAAEITDk	25	P61204	ADP-ribosylation factor 3 OS=Homo sapiens OX=9606 GN=ARF3 PE=1 SV=2 - [ARF3_HUMAN]	N-Term(TMT6plex); N9(Deamidated); K10(Acetyl); K25(TMT6plex)	4	0.704	0.789	0.797	0.00151616
244	sGSLENVPNVGVnkNIFLk	19	P53004	Biliverdin reductase A OS=Homo sapiens OX=9606 GN=BLVRA PE=1 SV=2 - [BIEA_HUMAN]	N-Term(TMT6plex); N13(Deamidated); K14(Acetyl); K19(TMT6plex)	3	0.958	0.88	0.782	0.00338175
245	nIFLkDqNIFVQk	13	P53004	Biliverdin reductase A OS=Homo sapiens OX=9606 GN=BLVRA PE=1 SV=2 - [BIEA_HUMAN]	N-Term(TMT6plex); K5(Acetyl); Q7(Deamidated); K13(TMT6plex)	3	0.761	0.734	0.766	0.000173855
246	sknILFVITkPDVYk	15	F8VZJ2	Nascent polypeptide-associated complex subunit alpha OS=Homo sapiens OX=9606 GN=NACA PE=1 SV=1 - [F8VZJ2_HUMAN]	N-Term(TMT6plex); K2(Acetyl); N3(Deamidated); K10(TMT6plex); K15(TMT6plex)	3	0.834	0.745	0.75	0.00138
247	aVEHInkTIAPALVSk	16	P06733	Alpha-enolase OS=Homo sapiens OX=9606 GN=ENO1 PE=1 SV=2 - [ENOA_HUMAN]	N-Term(TMT6plex); N6(Deamidated); K7(Acetyl); K16(TMT6plex)	3	1.04	0.841	1.027	0.0043682
248	gnPTVEVDLFTSkGLFR	17	P06733	Alpha-enolase OS=Homo sapiens OX=9606 GN=ENO1 PE=1 SV=2 - [ENOA_HUMAN]	N-Term(Acetyl); N-Term(TMT6plex); N2(Deamidated); K13(TMT6plex)	3	0.847	0.939	0.685	0.00802763
249	fTASAGIQVVGDDLTVTnPkR	21	P06733	Alpha-enolase OS=Homo sapiens OX=9606 GN=ENO1 PE=1 SV=2 - [ENOA_HUMAN]	N-Term(TMT6plex); N18(Deamidated); K20(Acetyl)	3	1.007	0.752	0.94	0.00712046
250	iGAEVYHnLkNVIk	14	P06733	Alpha-enolase OS=Homo sapiens OX=9606 GN=ENO1 PE=1 SV=2 - [ENOA_HUMAN]	N-Term(TMT6plex); N8(Deamidated); K10(Acetyl); K14(TMT6plex)	2	0.762	0.612	0.839	0.00806474
251	gnPTVEVDLFTSKGLFR	17	P06733	Alpha-enolase OS=Homo sapiens OX=9606 GN=ENO1 PE=1 SV=2 - [ENOA_HUMAN]	N-Term(TMT6plex); N-Term(Acetyl); N2(Deamidated)	3	0.907	0.946	0.837	0.00126224
252	yISPDqLADLYkSFIk	16	P06733	Alpha-enolase OS=Homo sapiens OX=9606 GN=ENO1 PE=1 SV=2 - [ENOA_HUMAN]	N-Term(TMT6plex); Q6(Deamidated); K12(Acetyl); K16(TMT6plex)	3	0.409	0.781	0.774	0.0334564
253	gNPTVEVDLFTSkGLFR	17	P06733	Alpha-enolase OS=Homo sapiens OX=9606 GN=ENO1 PE=1 SV=2 - [ENOA_HUMAN]	N-Term(TMT6plex); N-Term(Acetyl); K13(TMT6plex)	3	0.768	0.972	0.636	0.0148888
254	gNPTVEVDLFTSkGLFR	17	P06733	Alpha-enolase OS=Homo sapiens OX=9606 GN=ENO1 PE=1 SV=2 - [ENOA_HUMAN]	N-Term(TMT6plex); K13(Acetyl)	3	0.98	1.286	0.733	0.0246551
255	kLNVTEqEkIDk	12	P06733	Alpha-enolase OS=Homo sapiens OX=9606 GN=ENO1 PE=1 SV=2 - [ENOA_HUMAN]	N-Term(TMT6plex); K1(TMT6plex); Q7(Deamidated); K9(TMT6plex); K12(Acetyl)	3	1.471	1.186	1.39	0.00392718
256	eLQQAQTTRPESTQIQPqPGFcIkTNSSEGk	31	M0R0J2	PIH1 domain-containing protein 1 (Fragment) OS=Homo sapiens OX=9606 GN=PIH1D1 PE=1 SV=1 - [M0R0J2_HUMAN]	N-Term(TMT6plex); Q18(Deamidated); C22(Carbamidomethyl); K24(Acetyl); K31(TMT6plex)	4	1.637	0.486	0.892	0.0964662
257	sSFYVnGLTLGGqkcSVIR	19	P07737	Profilin-1 OS=Homo sapiens OX=9606 GN=PFN1 PE=1 SV=2 - [PROF1_HUMAN]	N-Term(TMT6plex); N6(Deamidated); Q13(Deamidated); K14(Acetyl); C15(Carbamidomethyl)	3	0.859	0.986	0.848	0.00242447
258	sTGGAPTFnVTVTkTDk	17	P07737	Profilin-1 OS=Homo sapiens OX=9606 GN=PFN1 PE=1 SV=2 - [PROF1_HUMAN]	N-Term(TMT6plex); N9(Deamidated); K14(Acetyl); K17(TMT6plex)	3	1.156	0.94	1.133	0.00402461
259	tLVLLMGkEGVHGGLInk	18	P07737	Profilin-1 OS=Homo sapiens OX=9606 GN=PFN1 PE=1 SV=2 - [PROF1_HUMAN]	N-Term(TMT6plex); K8(Acetyl); N17(Deamidated); K18(TMT6plex)	4	0.754	0.829	0.807	0.000779711
260	gGILANkQncFDDFQcAAEYLIk	23	B2RAH7	cDNA, FLJ94921, highly similar to Homo sapiens prolyl endopeptidase (PREP), mRNA OS=Homo sapiens OX=9606 PE=2 SV=1 - [B2RAH7_HUMAN]	N-Term(TMT6plex); K7(Acetyl); N9(Deamidated); C10(Carbamidomethyl); C16(Carbamidomethyl); K23(TMT6plex)	4	0.742	0.735	0.842	0.00199281
261	lNLLETkLqLVQGIR	15	B3KXN0	cDNA FLJ45747 fis, clone LIVER2008465 OS=Homo sapiens OX=9606 PE=2 SV=1 - [B3KXN0_HUMAN]	N-Term(TMT6plex); K7(Acetyl); Q9(Deamidated)	3	0.671	0.855	0.652	0.00785658
262	eVPnYkLITPAVVSER	16	P62851	40S ribosomal protein S25 OS=Homo sapiens OX=9606 GN=RPS25 PE=1 SV=1 - [RS25_HUMAN]	N-Term(TMT6plex); N4(Deamidated); K6(Acetyl)	3	1.317	1.051	1.253	0.00438147
263	eVPnYkLITPAVVSER	16	P62851	40S ribosomal protein S25 OS=Homo sapiens OX=9606 GN=RPS25 PE=1 SV=1 - [RS25_HUMAN]	N-Term(Acetyl); N-Term(TMT6plex); N4(Deamidated); K6(TMT6plex)	3	0.948	1.131	0.894	0.00519606
264	aLGTEVIQLFPEkGnMGk	18	O95831	Apoptosis-inducing factor 1, mitochondrial OS=Homo sapiens OX=9606 GN=AIFM1 PE=1 SV=1 - [AIFM1_HUMAN]	N-Term(TMT6plex); K13(Acetyl); N15(Deamidated); K18(TMT6plex)	4	0.882	1.097	0.885	0.00551203
265	iREDccPGkPLnVFR	15	Q9H8E3	cDNA FLJ13715 fis, clone PLACE2000404, moderately similar to PROBABLE LEUCYL-TRNA SYNTHETASE OS=Homo sapiens OX=9606 PE=2 SV=1 - [Q9H8E3_HUMAN]	N-Term(TMT6plex); C5(Carbamidomethyl); C6(Carbamidomethyl); K9(Acetyl); N12(Deamidated)	3	0.982	0.988	1.205	0.00476963
266	eDccPGkPLnVFR	13	Q9H8E3	cDNA FLJ13715 fis, clone PLACE2000404, moderately similar to PROBABLE LEUCYL-TRNA SYNTHETASE OS=Homo sapiens OX=9606 PE=2 SV=1 - [Q9H8E3_HUMAN]	N-Term(TMT6plex); C3(Carbamidomethyl); C4(Carbamidomethyl); K7(Acetyl); N10(Deamidated)	3	1.215	1.167	1.178	0.000149648
267	aLLGPALkDAMLELnASNDR	20	B5BUD2	Replication factor C 2 isoform 1 (Fragment) OS=Homo sapiens OX=9606 GN=RFC2 PE=2 SV=1 - [B5BUD2_HUMAN]	N-Term(TMT6plex); K8(Acetyl); N15(Deamidated)	3	0.729	0.836	0.883	0.00310378
268	aLLGPALkDAmLELnASNDR	20	B5BUD2	Replication factor C 2 isoform 1 (Fragment) OS=Homo sapiens OX=9606 GN=RFC2 PE=2 SV=1 - [B5BUD2_HUMAN]	N-Term(TMT6plex); K8(Acetyl); M11(Oxidation); N15(Deamidated)	3	0.639	0.847	0.687	0.00745177
269	nYYEqWGkLTDcVVMR	16	P22626	Heterogeneous nuclear ribonucleoproteins A2/B1 OS=Homo sapiens OX=9606 GN=HNRNPA2B1 PE=1 SV=2 - [ROA2_HUMAN]	N-Term(TMT6plex); Q5(Deamidated); K8(Acetyl); C12(Carbamidomethyl)	3	1.044	1.152	0.699	0.0194563
270	nYYEqWGkLTDcVVmR	16	P22626	Heterogeneous nuclear ribonucleoproteins A2/B1 OS=Homo sapiens OX=9606 GN=HNRNPA2B1 PE=1 SV=2 - [ROA2_HUMAN]	N-Term(TMT6plex); Q5(Deamidated); K8(Acetyl); C12(Carbamidomethyl); M15(Oxidation)	3	1.196	0.902	0.955	0.0078106
271	gFGFVTFDDHDPVDkIVLqk	20	P22626	Heterogeneous nuclear ribonucleoproteins A2/B1 OS=Homo sapiens OX=9606 GN=HNRNPA2B1 PE=1 SV=2 - [ROA2_HUMAN]	N-Term(TMT6plex); K15(Acetyl); Q19(Deamidated); K20(TMT6plex)	4	1.067	0.943	1.078	0.00176351
272	nYYEQWGkLTDcVVmR	16	P22626	Heterogeneous nuclear ribonucleoproteins A2/B1 OS=Homo sapiens OX=9606 GN=HNRNPA2B1 PE=1 SV=2 - [ROA2_HUMAN]	N-Term(TMT6plex); K8(Acetyl); C12(Carbamidomethyl); M15(Oxidation)	3	1.023	0.653	1.145	0.0238631
273	iVLqkYHTINGHnAEVR	17	P22626	Heterogeneous nuclear ribonucleoproteins A2/B1 OS=Homo sapiens OX=9606 GN=HNRNPA2B1 PE=1 SV=2 - [ROA2_HUMAN]	N-Term(TMT6plex); Q4(Deamidated); K5(Acetyl); N13(Deamidated)	4	1.564	1.578	2.406	0.0219144
274	iVLqkYHTINGHnAEVR	17	P22626	Heterogeneous nuclear ribonucleoproteins A2/B1 OS=Homo sapiens OX=9606 GN=HNRNPA2B1 PE=1 SV=2 - [ROA2_HUMAN]	N-Term(Acetyl); N-Term(TMT6plex); Q4(Deamidated); K5(TMT6plex); N13(Deamidated)	3	1.016	1.239	1.878	0.0334056
275	nYYEqWGkLTDcVVMR	16	P22626	Heterogeneous nuclear ribonucleoproteins A2/B1 OS=Homo sapiens OX=9606 GN=HNRNPA2B1 PE=1 SV=2 - [ROA2_HUMAN]	N-Term(Acetyl); N-Term(TMT6plex); Q5(Deamidated); K8(TMT6plex); C12(Carbamidomethyl)	3	0.956	0.861	0.878	0.00105834
276	lNLYELkEGR	10	P49720	Proteasome subunit beta type-3 OS=Homo sapiens OX=9606 GN=PSMB3 PE=1 SV=2 - [PSB3_HUMAN]	N-Term(TMT6plex); K7(Acetyl)	2	1.196	1.013	1.052	0.00261083
277	lYkYDYnSGEELESYk	16	H0YH33	Serine-threonine kinase receptor-associated protein (Fragment) OS=Homo sapiens OX=9606 GN=STRAP PE=1 SV=1 - [H0YH33_HUMAN]	N-Term(Acetyl); N-Term(TMT6plex); K3(TMT6plex); N7(Deamidated); K16(TMT6plex)	3	1.102	0.698	0.891	0.016498
278	lYkYDYnSGEELESYk	16	H0YH33	Serine-threonine kinase receptor-associated protein (Fragment) OS=Homo sapiens OX=9606 GN=STRAP PE=1 SV=1 - [H0YH33_HUMAN]	N-Term(TMT6plex); K3(Acetyl); N7(Deamidated); K16(TMT6plex)	3	1.422	0.537	1.704	0.073836
279	lQDQQVVInYSIVkGLk	17	G3V2K5	Ena/VASP-like protein (Fragment) OS=Homo sapiens OX=9606 GN=EVL PE=1 SV=1 - [G3V2K5_HUMAN]	N-Term(TMT6plex); N9(Deamidated); K14(Acetyl); K17(TMT6plex)	3	0.874	0.843	0.771	0.00135054
280	aAcLESAQEPAGAWGnkIR	19	C9JBS3	Vigilin (Fragment) OS=Homo sapiens OX=9606 GN=HDLBP PE=1 SV=2 - [C9JBS3_HUMAN]	N-Term(TMT6plex); C3(Carbamidomethyl); N16(Deamidated); K17(Acetyl)	3	1.081	0.936	1.072	0.00206872
281	tGISDVFAknDLAVVDVR	18	P19338	Nucleolin OS=Homo sapiens OX=9606 GN=NCL PE=1 SV=3 - [NUCL_HUMAN]	N-Term(TMT6plex); K9(Acetyl); N10(Deamidated)	3	0.679	0.736	0.532	0.00865413
282	eTGSSkGFGFVDFnSEEDAk	20	P19338	Nucleolin OS=Homo sapiens OX=9606 GN=NCL PE=1 SV=3 - [NUCL_HUMAN]	N-Term(TMT6plex); K6(Acetyl); N14(Deamidated); K20(TMT6plex)	3	1.159	0.622	0.993	0.0282292
283	vEGTEPTTAFnLFVGNLNFNkSAPELk	27	P19338	Nucleolin OS=Homo sapiens OX=9606 GN=NCL PE=1 SV=3 - [NUCL_HUMAN]	N-Term(TMT6plex); N11(Deamidated); K21(Acetyl); K27(TMT6plex)	4	0.801	0.914	0.738	0.00394137
284	sISLYYTGEkGqNQDYR	17	P19338	Nucleolin OS=Homo sapiens OX=9606 GN=NCL PE=1 SV=3 - [NUCL_HUMAN]	N-Term(TMT6plex); K10(Acetyl); Q12(Deamidated)	3	1.375	1.044	1.329	0.00679615
285	tLVLSnLSYSATEETLqEVFEkATFIk	27	P19338	Nucleolin OS=Homo sapiens OX=9606 GN=NCL PE=1 SV=3 - [NUCL_HUMAN]	N-Term(TMT6plex); N6(Deamidated); Q17(Deamidated); K22(Acetyl); K27(TMT6plex)	3	0.916	1.042	1.17	0.00490905
286	tLLAknLPYk	10	P19338	Nucleolin OS=Homo sapiens OX=9606 GN=NCL PE=1 SV=3 - [NUCL_HUMAN]	N-Term(TMT6plex); K5(Acetyl); N6(Deamidated); K10(TMT6plex)	2	0.965	0.926	1.089	0.00243835
287	eTGSSkGFGFVDFnSEEDAk	20	P19338	Nucleolin OS=Homo sapiens OX=9606 GN=NCL PE=1 SV=3 - [NUCL_HUMAN]	N-Term(Acetyl); N-Term(TMT6plex); K6(TMT6plex); N14(Deamidated); K20(TMT6plex)	3	0.831	0.852	0.826	9.06934e-05
288	iILLVkAGqAVDDFIEk	17	B4E2U0	6-phosphogluconate dehydrogenase, decarboxylating OS=Homo sapiens OX=9606 PE=2 SV=1 - [B4E2U0_HUMAN]	N-Term(TMT6plex); K6(Acetyl); Q9(Deamidated); K17(TMT6plex)	3	0.627	0.92	0.566	0.0232294
289	vqkVMVQPINLIFR	14	P62304	Small nuclear ribonucleoprotein E OS=Homo sapiens OX=9606 GN=SNRPE PE=1 SV=1 - [RUXE_HUMAN]	N-Term(TMT6plex); Q2(Deamidated); K3(Acetyl)	3	0.714	0.902	0.753	0.00522115
290	dcGSVDGVIkEVnVSPcPTQPcQLSk	26	G3V2V8	NPC intracellular cholesterol transporter 2 (Fragment) OS=Homo sapiens OX=9606 GN=NPC2 PE=1 SV=1 - [G3V2V8_HUMAN]	N-Term(TMT6plex); C2(Carbamidomethyl); K10(Acetyl); N13(Deamidated); C17(Carbamidomethyl); C22(Carbamidomethyl); K26(TMT6plex)	4	0.974	1.08	1.037	0.000891287
291	dcGSVDGVIkEVnVSPcPTqPcQLSk	26	G3V2V8	NPC intracellular cholesterol transporter 2 (Fragment) OS=Homo sapiens OX=9606 GN=NPC2 PE=1 SV=1 - [G3V2V8_HUMAN]	N-Term(TMT6plex); C2(Carbamidomethyl); K10(Acetyl); N13(Deamidated); C17(Carbamidomethyl); Q20(Deamidated); C22(Carbamidomethyl); K26(TMT6plex)	3	0.971	1.327	1.151	0.00789633
292	sGINcPIqkDk	11	G3V2V8	NPC intracellular cholesterol transporter 2 (Fragment) OS=Homo sapiens OX=9606 GN=NPC2 PE=1 SV=1 - [G3V2V8_HUMAN]	N-Term(TMT6plex); C5(Carbamidomethyl); Q8(Deamidated); K9(Acetyl); K11(TMT6plex)	2	1.078	0.956	1.034	0.00121445
293	sHGLQNQPWqkLR	13	Q12986	Transcriptional repressor NF-X1 OS=Homo sapiens OX=9606 GN=NFX1 PE=1 SV=2 - [NFX1_HUMAN]	N-Term(TMT6plex); Q10(Deamidated); K11(Acetyl)	3	1.245	1.007	1.113	0.00374562
294	sGSAAQAEGLckqWLQR	17	H7C0X4	Dol-P-Man:Man(5)GlcNAc(2)-PP-Dol alpha-1,3-mannosyltransferase (Fragment) OS=Homo sapiens OX=9606 GN=ALG3 PE=1 SV=1 - [H7C0X4_HUMAN]	N-Term(TMT6plex); C11(Carbamidomethyl); K12(Acetyl); Q13(Deamidated)	3	1.077	1.025	1.139	0.000929009
295	vLHYLAIqkPADLAR	15	D3DP75	RAB3 GTPase activating protein subunit 1 (Catalytic), isoform CRA_a OS=Homo sapiens OX=9606 GN=RAB3GAP1 PE=4 SV=1 - [D3DP75_HUMAN]	N-Term(TMT6plex); Q8(Deamidated); K9(Acetyl)	3	0.989	0.884	0.96	0.00109726
296	qTDPMIMLkqTQPER	15	Q2TAY7	WD40 repeat-containing protein SMU1 OS=Homo sapiens OX=9606 GN=SMU1 PE=1 SV=2 - [SMU1_HUMAN]	N-Term(TMT6plex); K9(Acetyl); Q10(Deamidated)	3	1.244	1.155	1.225	0.000501474
297	sFFEAkVQAINVSSR	15	Q96C19	EF-hand domain-containing protein D2 OS=Homo sapiens OX=9606 GN=EFHD2 PE=1 SV=1 - [EFHD2_HUMAN]	N-Term(TMT6plex); K6(Acetyl)	3	0.915	0.954	1.043	0.00151934
298	nQLTSNPEnTVFDAkR	16	P11021	Endoplasmic reticulum chaperone BiP OS=Homo sapiens OX=9606 GN=HSPA5 PE=1 SV=2 - [BIP_HUMAN]	N-Term(TMT6plex); N9(Deamidated); K15(Acetyl)	3	1.278	0.94	1.133	0.00759427
299	sQIFSTASDNqPTVTIkVYEGERPLTk	27	P11021	Endoplasmic reticulum chaperone BiP OS=Homo sapiens OX=9606 GN=HSPA5 PE=1 SV=2 - [BIP_HUMAN]	N-Term(TMT6plex); Q11(Deamidated); K17(Acetyl); K27(TMT6plex)	4	1.237	1.096	0.987	0.0042487
300	sTMkPVqkVLEDSDLk	16	P11021	Endoplasmic reticulum chaperone BiP OS=Homo sapiens OX=9606 GN=HSPA5 PE=1 SV=2 - [BIP_HUMAN]	N-Term(TMT6plex); K4(Acetyl); Q7(Deamidated); K8(TMT6plex); K16(TMT6plex)	3	1.062	1.008	1.124	0.000989351
301	hGFNQqTLGFFMkDAIk	17	O75844	CAAX prenyl protease 1 homolog OS=Homo sapiens OX=9606 GN=ZMPSTE24 PE=1 SV=2 - [FACE1_HUMAN]	N-Term(TMT6plex); Q6(Deamidated); K13(Acetyl); K17(TMT6plex)	4	0.891	1.044	0.923	0.0023833
302	hGFNQqTLGFFmkDAIk	17	O75844	CAAX prenyl protease 1 homolog OS=Homo sapiens OX=9606 GN=ZMPSTE24 PE=1 SV=2 - [FACE1_HUMAN]	N-Term(TMT6plex); Q6(Deamidated); M12(Oxidation); K13(Acetyl); K17(TMT6plex)	4	0.961	1.021	0.953	0.000480718
303	hGFNqqTLGFFMkDAIk	17	O75844	CAAX prenyl protease 1 homolog OS=Homo sapiens OX=9606 GN=ZMPSTE24 PE=1 SV=2 - [FACE1_HUMAN]	N-Term(TMT6plex); Q5(Deamidated); Q6(Deamidated); K13(Acetyl); K17(TMT6plex)	3	0.834	0.902	0.689	0.00598416
304	sPWSnkYDPPLEDGAMPSAR	20	B1AK87	F-actin-capping protein subunit beta OS=Homo sapiens OX=9606 GN=CAPZB PE=1 SV=1 - [B1AK87_HUMAN]	N-Term(TMT6plex); N5(Deamidated); K6(Acetyl)	3	1.054	0.908	0.947	0.00201968
305	sPWSnkYDPPLEDGAMPSAR	20	B1AK87	F-actin-capping protein subunit beta OS=Homo sapiens OX=9606 GN=CAPZB PE=1 SV=1 - [B1AK87_HUMAN]	N-Term(Acetyl); N-Term(TMT6plex); N5(Deamidated); K6(TMT6plex)	3	1.124	0.942	1.295	0.00817454
306	gFLQQHILkDLEqLAk	16	A0A0A0MTR7	E3 ubiquitin-protein ligase RNF213 OS=Homo sapiens OX=9606 GN=RNF213 PE=1 SV=1 - [A0A0A0MTR7_HUMAN]	N-Term(TMT6plex); K9(Acetyl); Q13(Deamidated); K16(TMT6plex)	3	0.822	0.908	0.785	0.00188345
307	dLVkQFqNVQQVEYSSIR	18	A0A0A0MTR7	E3 ubiquitin-protein ligase RNF213 OS=Homo sapiens OX=9606 GN=RNF213 PE=1 SV=1 - [A0A0A0MTR7_HUMAN]	N-Term(TMT6plex); K4(Acetyl); Q7(Deamidated)	3	1.015	0.98	0.972	0.000178185
308	nFGPkGFGFGqGAGALVHSE	20	Q6AWD1	Uncharacterized protein DKFZp686P2249 (Fragment) OS=Homo sapiens OX=9606 GN=DKFZp686P2249 PE=2 SV=1 - [Q6AWD1_HUMAN]	N-Term(TMT6plex); K5(Acetyl); Q11(Deamidated)	3	0.908	0.894	0.893	2.905e-05
309	gYWGnkIGkPHTVPck	16	P15880	40S ribosomal protein S2 OS=Homo sapiens OX=9606 GN=RPS2 PE=1 SV=2 - [RS2_HUMAN]	N-Term(TMT6plex); N5(Deamidated); K6(Acetyl); K9(TMT6plex); C15(Carbamidomethyl); K16(TMT6plex)	4	1.13	0.959	1.133	0.00285472
310	eTVFTkSPYqEFTDHLVk	18	P15880	40S ribosomal protein S2 OS=Homo sapiens OX=9606 GN=RPS2 PE=1 SV=2 - [RS2_HUMAN]	N-Term(TMT6plex); K6(Acetyl); Q10(Deamidated); K18(TMT6plex)	3	0.711	0.659	1	0.0175533
311	yLTNQkNSNSk	11	B1AK63	Chromatin modification-related protein MEAF6 OS=Homo sapiens OX=9606 GN=MEAF6 PE=1 SV=1 - [B1AK63_HUMAN]	N-Term(TMT6plex); K6(Acetyl); K11(TMT6plex)	3	1.312	0.944	1.39	0.0125635
312	yLTNQkNSNSkNDR	14	B1AK63	Chromatin modification-related protein MEAF6 OS=Homo sapiens OX=9606 GN=MEAF6 PE=1 SV=1 - [B1AK63_HUMAN]	N-Term(Acetyl); N-Term(TMT6plex); K6(TMT6plex); K11(Acetyl)	3	0.944	1.044	0.853	0.00337523
313	yLTNQkNSNSk	11	B1AK63	Chromatin modification-related protein MEAF6 OS=Homo sapiens OX=9606 GN=MEAF6 PE=1 SV=1 - [B1AK63_HUMAN]	N-Term(Acetyl); N-Term(TMT6plex); K6(TMT6plex); K11(TMT6plex)	3	0.986	1.059	0.861	0.0035429
314	vAPEEHPVLLTEATLNPkANR	21	A5A3E0	POTE ankyrin domain family member F OS=Homo sapiens OX=9606 GN=POTEF PE=1 SV=2 - [POTEF_HUMAN]	N-Term(TMT6plex); K18(Acetyl)	4	1.356	1.502	1.518	0.00124617
315	yGNFQLYqMkcEDk	14	Q05DN2	IFIT2 protein (Fragment) OS=Homo sapiens OX=9606 GN=IFIT2 PE=2 SV=1 - [Q05DN2_HUMAN]	N-Term(TMT6plex); Q8(Deamidated); K10(Acetyl); C11(Carbamidomethyl); K14(TMT6plex)	3	1.516	0.756	0.923	0.0438229
316	ePISVSSEqVLkFR	14	P00918	Carbonic anhydrase 2 OS=Homo sapiens OX=9606 GN=CA2 PE=1 SV=2 - [CAH2_HUMAN]	N-Term(TMT6plex); Q9(Deamidated); K12(Acetyl)	3	1.125	0.965	0.459	0.0515307
317	yGDFGkAVQqPDGLAVLGIFLk	22	P00918	Carbonic anhydrase 2 OS=Homo sapiens OX=9606 GN=CA2 PE=1 SV=2 - [CAH2_HUMAN]	N-Term(TMT6plex); K6(Acetyl); Q10(Deamidated); K22(TMT6plex)	4	0.71	0.653	0.694	0.000612259
318	hnGPEHWHKDFPIAk	15	P00918	Carbonic anhydrase 2 OS=Homo sapiens OX=9606 GN=CA2 PE=1 SV=2 - [CAH2_HUMAN]	N-Term(Acetyl); N-Term(TMT6plex); N2(Deamidated); K15(TMT6plex)	3	0.924	0.59	0.85	0.0161206
319	sQGkVLqATVVAVGSGSk	18	Q9UNM1	Chaperonin 10-related protein (Fragment) OS=Homo sapiens OX=9606 GN=EPFP1 PE=3 SV=1 - [Q9UNM1_HUMAN]	N-Term(TMT6plex); K4(Acetyl); Q7(Deamidated); K18(TMT6plex)	3	1.074	1.068	1.132	0.000349474
320	vVLDDkDYFLFR	12	Q9UNM1	Chaperonin 10-related protein (Fragment) OS=Homo sapiens OX=9606 GN=EPFP1 PE=3 SV=1 - [Q9UNM1_HUMAN]	N-Term(TMT6plex); K6(Acetyl)	2	0.895	0.711	0.916	0.00594624
321	qSAcNLEkk	9	P35579	Myosin-9 OS=Homo sapiens OX=9606 GN=MYH9 PE=1 SV=4 - [MYH9_HUMAN]	N-Term(TMT6plex); C4(Carbamidomethyl); K8(Acetyl); K9(TMT6plex)	2	1.558	1.214	1.277	0.00608231
322	tHTGERPFPcPDcSkPFnSPANLAR	25	Q71MF7	Uncharacterized protein FP972 OS=Homo sapiens OX=9606 GN=FP972 PE=2 SV=1 - [Q71MF7_HUMAN]	N-Term(TMT6plex); C10(Carbamidomethyl); C13(Carbamidomethyl); K15(Acetyl); N18(Deamidated)	4	1	0.942	0.98	0.000304847
323	aQAAAPASVPAqAPkR	16	A0A024R326	60S ribosomal protein L29 OS=Homo sapiens OX=9606 GN=RPL29 PE=1 SV=1 - [A0A024R326_HUMAN]	N-Term(TMT6plex); Q12(Deamidated); K15(Acetyl)	3	1.26	1.257	1.355	0.000621003
324	fQSSAVMALQEASEAYLVGLFEDTnLcAIHAkR	33	Q71DI3	Histone H3.2 OS=Homo sapiens OX=9606 GN=HIST2H3A PE=1 SV=3 - [H32_HUMAN]	N-Term(TMT6plex); N25(Deamidated); C27(Carbamidomethyl); K32(Acetyl)	4	0.791	0.941	0.753	0.00476618
325	vVENLQDDFDFnYkTLk	17	B4DNP0	Signal transducer and activator of transcription OS=Homo sapiens OX=9606 PE=2 SV=1 - [B4DNP0_HUMAN]	N-Term(TMT6plex); N12(Deamidated); K14(Acetyl); K17(TMT6plex)	3	0.791	0.768	0.886	0.00195793
326	hLYTkDIDIHEVR	13	Q96BA7	HNRPU protein OS=Homo sapiens OX=9606 PE=2 SV=1 - [Q96BA7_HUMAN]	N-Term(TMT6plex); K5(Acetyl)	4	0.711	1.091	1.152	0.0190711
327	aPqcLGKFIEIAAR	14	Q96BA7	HNRPU protein OS=Homo sapiens OX=9606 PE=2 SV=1 - [Q96BA7_HUMAN]	N-Term(Acetyl); N-Term(TMT6plex); Q3(Deamidated); C4(Carbamidomethyl)	2	1.032	1.142	1.139	0.00107144
328	tTWVTkHAAEnPGk	14	Q96BA7	HNRPU protein OS=Homo sapiens OX=9606 PE=2 SV=1 - [Q96BA7_HUMAN]	N-Term(TMT6plex); K6(Acetyl); N11(Deamidated); K14(TMT6plex)	3	1.009	1.26	1.498	0.0124065
329	tTWVTkHAAENPGk	14	Q96BA7	HNRPU protein OS=Homo sapiens OX=9606 PE=2 SV=1 - [Q96BA7_HUMAN]	N-Term(TMT6plex); K6(Acetyl); K14(TMT6plex)	3	1.075	1.002	1.338	0.00793869
330	aIASSLkSWnETLTSR	16	O75947	ATP synthase subunit d, mitochondrial OS=Homo sapiens OX=9606 GN=ATP5PD PE=1 SV=3 - [ATP5H_HUMAN]	N-Term(TMT6plex); K7(Acetyl); N10(Deamidated)	3	1.008	0.977	0.972	0.000130466
331	mkLnTQEIFDDWAR	14	Q14204	Cytoplasmic dynein 1 heavy chain 1 OS=Homo sapiens OX=9606 GN=DYNC1H1 PE=1 SV=5 - [DYHC1_HUMAN]	N-Term(TMT6plex); K2(Acetyl); N4(Deamidated)	3	0.763	0.764	0.74	0.000107585
332	mkLnTQEIFDDWAR	14	Q14204	Cytoplasmic dynein 1 heavy chain 1 OS=Homo sapiens OX=9606 GN=DYNC1H1 PE=1 SV=5 - [DYHC1_HUMAN]	M1(Oxidation); N-Term(TMT6plex); K2(Acetyl); N4(Deamidated)	3	0.848	0.59	1.337	0.0517637
333	ekDNIDITLQWLIqHSkSR	19	Q9NVJ2	ADP-ribosylation factor-like protein 8B OS=Homo sapiens OX=9606 GN=ARL8B PE=1 SV=1 - [ARL8B_HUMAN]	N-Term(TMT6plex); K2(TMT6plex); Q14(Deamidated); K17(Acetyl)	4	0.823	1.268	0.933	0.0171725
334	gNVTIkLWDIGGQPR	15	Q9NVJ2	ADP-ribosylation factor-like protein 8B OS=Homo sapiens OX=9606 GN=ARL8B PE=1 SV=1 - [ARL8B_HUMAN]	N-Term(TMT6plex); K6(Acetyl)	3	0.57	1.235	0.754	0.0499992
335	nIHkLLDEVFFSEk	14	H0YMZ1	Proteasome subunit alpha type (Fragment) OS=Homo sapiens OX=9606 GN=PSMA4 PE=1 SV=8 - [H0YMZ1_HUMAN]	N-Term(TMT6plex); N1(Deamidated); K4(Acetyl); K14(TMT6plex)	3	0.775	0.702	0.622	0.003964
336	eGEmTLkSALALAIk	15	H0YMZ1	Proteasome subunit alpha type (Fragment) OS=Homo sapiens OX=9606 GN=PSMA4 PE=1 SV=8 - [H0YMZ1_HUMAN]	N-Term(Acetyl); N-Term(TMT6plex); M4(Oxidation); K7(Acetyl); K15(TMT6plex)	3	1.024	0.911	1.06	0.0020154
337	dSVVAGFqWATkEGALcEENMR	22	P13639	Elongation factor 2 OS=Homo sapiens OX=9606 GN=EEF2 PE=1 SV=4 - [EF2_HUMAN]	N-Term(TMT6plex); Q8(Deamidated); K12(Acetyl); C17(Carbamidomethyl)	3	0.815	0.869	0.826	0.000387546
338	sTAISLFYELSENDLNFIkQSk	22	P13639	Elongation factor 2 OS=Homo sapiens OX=9606 GN=EEF2 PE=1 SV=4 - [EF2_HUMAN]	N-Term(TMT6plex); K19(Acetyl); K22(TMT6plex)	3	0.73	0.848	0.781	0.00188276
339	wVTYFnkPDIDAWELR	16	P20674	Cytochrome c oxidase subunit 5A, mitochondrial OS=Homo sapiens OX=9606 GN=COX5A PE=1 SV=2 - [COX5A_HUMAN]	N-Term(TMT6plex); N6(Deamidated); K7(Acetyl)	3	0.942	0.845	1.033	0.00331788
340	wVTYFnkPDIDAWELR	16	P20674	Cytochrome c oxidase subunit 5A, mitochondrial OS=Homo sapiens OX=9606 GN=COX5A PE=1 SV=2 - [COX5A_HUMAN]	N-Term(Acetyl); N-Term(TMT6plex); N6(Deamidated); K7(TMT6plex)	3	1.032	1.291	0.775	0.0201789
341	eYSLQVLkNAR	11	B4DJ63	Serine hydroxymethyltransferase OS=Homo sapiens OX=9606 PE=2 SV=1 - [B4DJ63_HUMAN]	N-Term(TMT6plex); K8(Acetyl)	2	1.169	1.002	0.954	0.00388979
342	eYSLQVLknAR	11	B4DJ63	Serine hydroxymethyltransferase OS=Homo sapiens OX=9606 PE=2 SV=1 - [B4DJ63_HUMAN]	N-Term(TMT6plex); K8(Acetyl); N9(Deamidated)	3	1.273	1.172	0.956	0.00673301
343	gEVPcTVTSASPLEEATLSELkTVLk	26	P48047	ATP synthase subunit O, mitochondrial OS=Homo sapiens OX=9606 GN=ATP5PO PE=1 SV=1 - [ATPO_HUMAN]	N-Term(TMT6plex); C5(Carbamidomethyl); K22(Acetyl); K26(TMT6plex)	4	0.749	0.895	0.776	0.00307689
344	lEQVEkELLR	10	P48047	ATP synthase subunit O, mitochondrial OS=Homo sapiens OX=9606 GN=ATP5PO PE=1 SV=1 - [ATPO_HUMAN]	N-Term(TMT6plex); K6(Acetyl)	2	1.163	0.892	0.993	0.00600248
345	sLESLDTSLFAknPk	15	A8K566	cDNA FLJ78246, highly similar to Homo sapiens splicing factor 3a, subunit 3, 60kDa (SF3A3), mRNA OS=Homo sapiens OX=9606 PE=2 SV=1 - [A8K566_HUMAN]	N-Term(TMT6plex); K12(Acetyl); N13(Deamidated); K15(TMT6plex)	3	0.702	0.678	0.721	0.000315423
346	vkPLqDQNELFGk	13	A8K566	cDNA FLJ78246, highly similar to Homo sapiens splicing factor 3a, subunit 3, 60kDa (SF3A3), mRNA OS=Homo sapiens OX=9606 PE=2 SV=1 - [A8K566_HUMAN]	N-Term(TMT6plex); K2(Acetyl); Q5(Deamidated); K13(TMT6plex)	3	1.174	0.946	0.692	0.021353
347	yNQLkDAIAqAEMDLk	16	Q8NE86	Calcium uniporter protein, mitochondrial OS=Homo sapiens OX=9606 GN=MCU PE=1 SV=1 - [MCU_HUMAN]	N-Term(TMT6plex); K5(Acetyl); Q10(Deamidated); K16(TMT6plex)	3	1.011	0.903	1.133	0.0042514
348	yNqLkDAIAQAEMDLk	16	Q8NE86	Calcium uniporter protein, mitochondrial OS=Homo sapiens OX=9606 GN=MCU PE=1 SV=1 - [MCU_HUMAN]	N-Term(Acetyl); N-Term(TMT6plex); Q3(Deamidated); K5(TMT6plex); K16(TMT6plex)	3	0.975	1.161	0.786	0.0121287
349	eVVNIQTWInkPDVk	15	B3KS68	cDNA FLJ35607 fis, clone SPLEN2009513 OS=Homo sapiens OX=9606 PE=2 SV=1 - [B3KS68_HUMAN]	N-Term(TMT6plex); N10(Deamidated); K11(Acetyl); K15(TMT6plex)	3	0.72	0.833	0.873	0.00319406
350	aGkDSGkAk	9	C9J0D1	Histone H2A OS=Homo sapiens OX=9606 GN=H2AFV PE=1 SV=1 - [C9J0D1_HUMAN]	N-Term(TMT6plex); K3(Acetyl); K7(Acetyl); K9(TMT6plex)	2	1.016	0.983	1.27	0.00685242
351	gNEcFqkGDYPQAMk	15	A8K690	cDNA FLJ76863, highly similar to Homo sapiens stress-induced-phosphoprotein 1 (Hsp70/Hsp90-organizing protein) (STIP1), mRNA OS=Homo sapiens OX=9606 PE=2 SV=1 - [A8K690_HUMAN]	N-Term(TMT6plex); C4(Carbamidomethyl); Q6(Deamidated); K7(Acetyl); K15(TMT6plex)	3	1.134	0.932	1.345	0.0108187
352	gWLkSnVSDAVAQSTR	16	V9HWK1	Triosephosphate isomerase OS=Homo sapiens OX=9606 GN=HEL-S-49 PE=2 SV=1 - [V9HWK1_HUMAN]	N-Term(TMT6plex); K4(Acetyl); N6(Deamidated)	3	1.213	1.142	1.388	0.00341503
353	tATPqQAQEVHEKLR	15	V9HWK1	Triosephosphate isomerase OS=Homo sapiens OX=9606 GN=HEL-S-49 PE=2 SV=1 - [V9HWK1_HUMAN]	N-Term(TMT6plex); N-Term(Acetyl); Q5(Deamidated)	3	1.237	1.281	2.192	0.0371295
354	eEAAAVPAAAPDDLALLknLR	21	Q86UE4	Protein LYRIC OS=Homo sapiens OX=9606 GN=MTDH PE=1 SV=2 - [LYRIC_HUMAN]	N-Term(TMT6plex); K18(Acetyl); N19(Deamidated)	3	0.925	0.89	0.971	0.000637258
355	tISTSDPAEVLVknSQPIk	19	Q86UE4	Protein LYRIC OS=Homo sapiens OX=9606 GN=MTDH PE=1 SV=2 - [LYRIC_HUMAN]	N-Term(TMT6plex); K13(Acetyl); N14(Deamidated); K19(TMT6plex)	3	0.873	0.814	0.988	0.00326679
356	gQAFVIFkEVSSATnALR	18	M0R221	U1 small nuclear ribonucleoprotein A (Fragment) OS=Homo sapiens OX=9606 GN=SNRPA PE=1 SV=1 - [M0R221_HUMAN]	N-Term(TMT6plex); K8(Acetyl); N15(Deamidated)	3	0.725	0.74	0.455	0.0202998
357	sMqGFPFYDKPMR	13	M0R221	U1 small nuclear ribonucleoprotein A (Fragment) OS=Homo sapiens OX=9606 GN=SNRPA PE=1 SV=1 - [M0R221_HUMAN]	N-Term(TMT6plex); N-Term(Acetyl); Q3(Deamidated)	3	1.296	1.027	1.009	0.00691071
358	smqGFPFYDKPmR	13	M0R221	U1 small nuclear ribonucleoprotein A (Fragment) OS=Homo sapiens OX=9606 GN=SNRPA PE=1 SV=1 - [M0R221_HUMAN]	N-Term(Acetyl); N-Term(TMT6plex); M2(Oxidation); Q3(Deamidated); M12(Oxidation)	3	1.36	1.109	1.41	0.00514725
359	smqGFPFYDKPMR	13	M0R221	U1 small nuclear ribonucleoprotein A (Fragment) OS=Homo sapiens OX=9606 GN=SNRPA PE=1 SV=1 - [M0R221_HUMAN]	N-Term(Acetyl); N-Term(TMT6plex); M2(Oxidation); Q3(Deamidated)	3	1.111	1.137	1.1	9.66039e-05
360	nQVAMNPTnTVFDAkR	16	P11142	Heat shock cognate 71 kDa protein OS=Homo sapiens OX=9606 GN=HSPA8 PE=1 SV=1 - [HSP7C_HUMAN]	N-Term(TMT6plex); N9(Deamidated); K15(Acetyl)	3	1.747	1.039	1.062	0.0312596
361	nSLESYAFnMkATVEDEk	18	P11142	Heat shock cognate 71 kDa protein OS=Homo sapiens OX=9606 GN=HSPA8 PE=1 SV=1 - [HSP7C_HUMAN]	N-Term(TMT6plex); N9(Deamidated); K11(Acetyl); K18(TMT6plex)	3	0.776	0.838	0.784	0.000592822
362	qATkDAGTIAGLNVLR	16	P11142	Heat shock cognate 71 kDa protein OS=Homo sapiens OX=9606 GN=HSPA8 PE=1 SV=1 - [HSP7C_HUMAN]	N-Term(TMT6plex); Q1(Deamidated); K4(Acetyl)	3	1.147	1.179	1.142	0.000100508
363	lDkSqIHDIVLVGGSTR	17	P11142	Heat shock cognate 71 kDa protein OS=Homo sapiens OX=9606 GN=HSPA8 PE=1 SV=1 - [HSP7C_HUMAN]	N-Term(Acetyl); N-Term(TMT6plex); K3(TMT6plex); Q5(Deamidated)	4	0.92	1.127	1.325	0.0106485
364	nTTIPTkQTqTFTTYSDNqPGVLIQVYEGER	31	P11142	Heat shock cognate 71 kDa protein OS=Homo sapiens OX=9606 GN=HSPA8 PE=1 SV=1 - [HSP7C_HUMAN]	N-Term(TMT6plex); K7(Acetyl); Q10(Deamidated); Q19(Deamidated)	4	0.813	1.029	1.017	0.00536496
365	cNEIINWLDknQTAEkEEFEHQQk	24	P11142	Heat shock cognate 71 kDa protein OS=Homo sapiens OX=9606 GN=HSPA8 PE=1 SV=1 - [HSP7C_HUMAN]	C1(Carbamidomethyl); N-Term(TMT6plex); K10(Acetyl); N11(Deamidated); K16(TMT6plex); K24(TMT6plex)	4	0.846	0.878	0.659	0.00731106
366	nQVAmNPTnTVFDAkR	16	P11142	Heat shock cognate 71 kDa protein OS=Homo sapiens OX=9606 GN=HSPA8 PE=1 SV=1 - [HSP7C_HUMAN]	N-Term(TMT6plex); M5(Oxidation); N9(Deamidated); K15(Acetyl)	3	0.749	0.917	1.2	0.0184511
367	aVTkYTSAk	9	P06899	Histone H2B type 1-J OS=Homo sapiens OX=9606 GN=HIST1H2BJ PE=1 SV=3 - [H2B1J_HUMAN]	N-Term(TMT6plex); K4(Acetyl); K9(TMT6plex)	2	1.241	0.893	1.159	0.00903265
368	sAPGGILDLnkVATk	15	B7Z1I8	cDNA FLJ56713, highly similar to Transcription factor E2F6 OS=Homo sapiens OX=9606 PE=2 SV=1 - [B7Z1I8_HUMAN]	N-Term(TMT6plex); N10(Deamidated); K11(Acetyl); K15(TMT6plex)	3	1.058	0.977	0.854	0.00377101
369	icDDELILIkNTk	13	P17987	T-complex protein 1 subunit alpha OS=Homo sapiens OX=9606 GN=TCP1 PE=1 SV=1 - [TCPA_HUMAN]	N-Term(TMT6plex); C2(Carbamidomethyl); K10(Acetyl); K13(TMT6plex)	3	1.095	0.84	0.852	0.0079015
370	icDDELILIknTk	13	P17987	T-complex protein 1 subunit alpha OS=Homo sapiens OX=9606 GN=TCP1 PE=1 SV=1 - [TCPA_HUMAN]	N-Term(TMT6plex); C2(Carbamidomethyl); K10(Acetyl); N11(Deamidated); K13(TMT6plex)	3	0.781	0.787	0.819	0.000219663
371	gVQDIVVGEGTHFLIPWVqkPIIFDcR	27	P35232	Prohibitin OS=Homo sapiens OX=9606 GN=PHB PE=1 SV=1 - [PHB_HUMAN]	N-Term(TMT6plex); Q19(Deamidated); K20(Acetyl); C26(Carbamidomethyl)	4	0.834	1.065	0.782	0.00933877
372	dLAFLknQLESLQR	14	L0R6Q1	SLC35A4 upstream open reading frame protein OS=Homo sapiens OX=9606 GN=SLC35A4 PE=3 SV=1 - [S35U4_HUMAN]	N-Term(TMT6plex); K6(Acetyl); N7(Deamidated)	3	0.796	1.105	1.261	0.016393
373	sNGAIqkIVAFENAFER	17	O60763	General vesicular transport factor p115 OS=Homo sapiens OX=9606 GN=USO1 PE=1 SV=2 - [USO1_HUMAN]	N-Term(TMT6plex); Q6(Deamidated); K7(Acetyl)	3	1.027	1.093	1.233	0.00293968
374	sADTLWGIQkELqF	14	P00338	L-lactate dehydrogenase A chain OS=Homo sapiens OX=9606 GN=LDHA PE=1 SV=2 - [LDHA_HUMAN]	N-Term(TMT6plex); K10(Acetyl); Q13(Deamidated)	3	0.646	1.008	0.703	0.0198518
375	nVNIFkFIIPnVVk	14	P00338	L-lactate dehydrogenase A chain OS=Homo sapiens OX=9606 GN=LDHA PE=1 SV=2 - [LDHA_HUMAN]	N-Term(TMT6plex); K6(Acetyl); N11(Deamidated); K14(TMT6plex)	4	0.684	0.745	0.613	0.00312527
376	iVSGkDYnVTANSk	14	P00338	L-lactate dehydrogenase A chain OS=Homo sapiens OX=9606 GN=LDHA PE=1 SV=2 - [LDHA_HUMAN]	N-Term(TMT6plex); K5(Acetyl); N8(Deamidated); K14(TMT6plex)	3	1.316	1.066	1.52	0.0100347
377	sSLIILkqVMEEk	13	P28066	Proteasome subunit alpha type-5 OS=Homo sapiens OX=9606 GN=PSMA5 PE=1 SV=3 - [PSA5_HUMAN]	N-Term(TMT6plex); K7(Acetyl); Q8(Deamidated); K13(TMT6plex)	3	0.842	0.628	0.965	0.0143977
378	dLFEQkAAqLATEIADIk	18	Q05D76	EEA1 protein (Fragment) OS=Homo sapiens OX=9606 GN=EEA1 PE=2 SV=1 - [Q05D76_HUMAN]	N-Term(TMT6plex); K6(Acetyl); Q9(Deamidated); K18(TMT6plex)	2	0.626	0.762	0.826	0.0063241
379	eWFLqAAkDPSAVAk	15	B4DE36	Glucose-6-phosphate isomerase OS=Homo sapiens OX=9606 PE=2 SV=1 - [B4DE36_HUMAN]	N-Term(TMT6plex); Q5(Deamidated); K8(Acetyl); K15(TMT6plex)	3	0.961	0.788	0.863	0.00329313
380	gLHHkILLAnFLAQTEALMR	20	B4DE36	Glucose-6-phosphate isomerase OS=Homo sapiens OX=9606 PE=2 SV=1 - [B4DE36_HUMAN]	N-Term(TMT6plex); K5(Acetyl); N10(Deamidated)	4	0.686	0.989	0.802	0.0112358
381	lIGDAAknQVAmNPQNTVFDAKR	23	B4DXY3	cDNA FLJ56517, highly similar to Heat shock 70 kDa protein 1L OS=Homo sapiens OX=9606 PE=2 SV=1 - [B4DXY3_HUMAN]	N-Term(TMT6plex); K7(Acetyl); N8(Deamidated); M12(Oxidation)	3	1.019	0.944	0.707	0.010978
382	iVqkHPHTGDTk	12	B2R4C9	cDNA, FLJ92044, highly similar to Homo sapiens death-associated protein (DAP), mRNA OS=Homo sapiens OX=9606 PE=2 SV=1 - [B2R4C9_HUMAN]	N-Term(TMT6plex); Q3(Deamidated); K4(Acetyl); K12(TMT6plex)	4	0.993	0.803	1.214	0.0137222
383	fSNTGEDWYVLVGVAkDLILnPR	23	A8K6V3	cDNA FLJ78677, highly similar to Homo sapiens splicing factor 3b, subunit 3, 130kDa (SF3B3), mRNA OS=Homo sapiens OX=9606 PE=2 SV=1 - [A8K6V3_HUMAN]	N-Term(TMT6plex); K16(Acetyl); N21(Deamidated)	3	0.616	0.833	0.596	0.0121675
384	nMFEkIHqETFGk	13	A8K6V3	cDNA FLJ78677, highly similar to Homo sapiens splicing factor 3b, subunit 3, 130kDa (SF3B3), mRNA OS=Homo sapiens OX=9606 PE=2 SV=1 - [A8K6V3_HUMAN]	N-Term(TMT6plex); K5(Acetyl); Q8(Deamidated); K13(TMT6plex)	3	1.052	0.918	0.723	0.0111334
385	ekLcYVALDFENEmATAASSSSLEk	25	A8K3K1	cDNA FLJ78096, highly similar to Homo sapiens actin, alpha, cardiac muscle (ACTC), mRNA OS=Homo sapiens OX=9606 PE=2 SV=1 - [A8K3K1_HUMAN]	N-Term(Acetyl); N-Term(TMT6plex); K2(TMT6plex); C4(Carbamidomethyl); M14(Oxidation); K25(TMT6plex)	4	0.593	0.742	0.567	0.00731365
386	yPIEHGIITnWDDMEkIWHHTFYNELR	27	A8K3K1	cDNA FLJ78096, highly similar to Homo sapiens actin, alpha, cardiac muscle (ACTC), mRNA OS=Homo sapiens OX=9606 PE=2 SV=1 - [A8K3K1_HUMAN]	N-Term(Acetyl); N-Term(TMT6plex); N10(Deamidated); K16(TMT6plex)	4	0.752	0.681	0.791	0.00188119
387	lANQFAIYkPVTDFFLqLVDAGk	23	P42704	Leucine-rich PPR motif-containing protein, mitochondrial OS=Homo sapiens OX=9606 GN=LRPPRC PE=1 SV=3 - [LPPRC_HUMAN]	N-Term(TMT6plex); K9(Acetyl); Q17(Deamidated); K23(TMT6plex)	3	0.76	0.952	0.652	0.0121683
388	dVLkqLILVLcSEENMQk	18	P42704	Leucine-rich PPR motif-containing protein, mitochondrial OS=Homo sapiens OX=9606 GN=LRPPRC PE=1 SV=3 - [LPPRC_HUMAN]	N-Term(TMT6plex); K4(Acetyl); Q5(Deamidated); C11(Carbamidomethyl); K18(TMT6plex)	3	0.669	0.678	0.928	0.0122957
389	dAHLLVESknLDFQk	15	P42704	Leucine-rich PPR motif-containing protein, mitochondrial OS=Homo sapiens OX=9606 GN=LRPPRC PE=1 SV=3 - [LPPRC_HUMAN]	N-Term(TMT6plex); K9(Acetyl); N10(Deamidated); K15(TMT6plex)	3	1.185	1.143	1.117	0.000297474
390	lLqkVFNDTcR	11	P42704	Leucine-rich PPR motif-containing protein, mitochondrial OS=Homo sapiens OX=9606 GN=LRPPRC PE=1 SV=3 - [LPPRC_HUMAN]	N-Term(TMT6plex); Q3(Deamidated); K4(Acetyl); C10(Carbamidomethyl)	2	1.068	0.962	1.041	0.000963822
391	eFGGGHIkDEVFGTVk	16	Q12792	Twinfilin-1 OS=Homo sapiens OX=9606 GN=TWF1 PE=1 SV=3 - [TWF1_HUMAN]	N-Term(TMT6plex); K8(Acetyl); K16(TMT6plex)	3	0.832	0.913	0.915	0.000949378
392	lVGLkFMqASEDLLk	15	Q32Q12	Nucleoside diphosphate kinase OS=Homo sapiens OX=9606 GN=NME1-NME2 PE=1 SV=1 - [Q32Q12_HUMAN]	N-Term(TMT6plex); K5(Acetyl); Q8(Deamidated); K15(TMT6plex)	3	0.702	0.623	0.451	0.0153071
393	lVLWDInkHGLEETAAk	17	D6RCD0	Estradiol 17-beta-dehydrogenase 11 OS=Homo sapiens OX=9606 GN=HSD17B11 PE=1 SV=2 - [D6RCD0_HUMAN]	N-Term(TMT6plex); N7(Deamidated); K8(Acetyl); K17(TMT6plex)	3	0.835	0.963	0.625	0.0145567
394	lNSIGNYYkPWFFk	14	Q3LIE7	cDNA FLJ55321, highly similar to 24-dehydrocholesterol reductase OS=Homo sapiens OX=9606 GN=Nbla03646 PE=1 SV=1 - [Q3LIE7_HUMAN]	N-Term(TMT6plex); K9(Acetyl); K14(TMT6plex)	3	0.762	1.011	0.674	0.0149645
395	eHLLkYEYqPFAGk	14	O75083	WD repeat-containing protein 1 OS=Homo sapiens OX=9606 GN=WDR1 PE=1 SV=4 - [WDR1_HUMAN]	N-Term(TMT6plex); K5(Acetyl); Q9(Deamidated); K14(TMT6plex)	3	1.064	0.864	0.973	0.0035553
396	dYSGQGVVkLDVqPk	15	O75083	WD repeat-containing protein 1 OS=Homo sapiens OX=9606 GN=WDR1 PE=1 SV=4 - [WDR1_HUMAN]	N-Term(TMT6plex); K9(Acetyl); Q13(Deamidated); K15(TMT6plex)	3	1.143	0.897	0.965	0.00531849
397	nPLFcGAEnTSLWELkk	17	B2R5U7	cDNA, FLJ92633, highly similar to Homo sapiens CCAAT-box-binding transcription factor (CBF2), mRNA OS=Homo sapiens OX=9606 PE=2 SV=1 - [B2R5U7_HUMAN]	N-Term(TMT6plex); C5(Carbamidomethyl); N9(Deamidated); K16(Acetyl); K17(TMT6plex)	3	1.054	1.101	1.025	0.000436109
398	vnTkSQSAFDLk	12	Q7Z2X1	SMC2 protein (Fragment) OS=Homo sapiens OX=9606 GN=SMC2 PE=2 SV=1 - [Q7Z2X1_HUMAN]	N-Term(TMT6plex); N2(Deamidated); K4(Acetyl); K12(TMT6plex)	2	0.987	0.853	1.086	0.00475741
399	sESWnLkDLDITSPELR	17	P19474	E3 ubiquitin-protein ligase TRIM21 OS=Homo sapiens OX=9606 GN=TRIM21 PE=1 SV=1 - [RO52_HUMAN]	N-Term(TMT6plex); N5(Deamidated); K7(Acetyl)	3	0.885	0.856	0.901	0.000223559
400	aVLGEVVLYSGARPLSHQPGPEAPALPk	28	A0A140T936	Valine--tRNA ligase (Fragment) OS=Homo sapiens OX=9606 GN=VARS PE=1 SV=1 - [A0A140T936_HUMAN]	N-Term(TMT6plex); K28(Acetyl)	4	1.402	0.872	1.224	0.0173728
401	sIqLDGLVWGASkLVPVGYGIR	22	E9PK01	Elongation factor 1-delta (Fragment) OS=Homo sapiens OX=9606 GN=EEF1D PE=1 SV=1 - [E9PK01_HUMAN]	N-Term(TMT6plex); Q3(Deamidated); K13(Acetyl)	3	0.762	0.772	0.589	0.00697278
402	gVVQELQqAISkLEAR	16	E9PK01	Elongation factor 1-delta (Fragment) OS=Homo sapiens OX=9606 GN=EEF1D PE=1 SV=1 - [E9PK01_HUMAN]	N-Term(TMT6plex); Q8(Deamidated); K12(Acetyl)	3	0.946	1.309	1.073	0.00906631
403	sIqLDGLVWGASkLVPVGYGIR	22	E9PK01	Elongation factor 1-delta (Fragment) OS=Homo sapiens OX=9606 GN=EEF1D PE=1 SV=1 - [E9PK01_HUMAN]	N-Term(Acetyl); N-Term(TMT6plex); Q3(Deamidated); K13(TMT6plex)	3	0.809	1.02	0.689	0.0130275
404	hcLQTVWnkPTVk	13	P07602	Prosaposin OS=Homo sapiens OX=9606 GN=PSAP PE=1 SV=2 - [SAP_HUMAN]	N-Term(TMT6plex); C2(Carbamidomethyl); N8(Deamidated); K9(Acetyl); K13(TMT6plex)	3	1.025	1.037	0.976	0.000339284
405	iHEcQWVVEDAPnPDVLLSHkDDVk	25	Q9BZQ8	Protein Niban OS=Homo sapiens OX=9606 GN=FAM129A PE=1 SV=1 - [NIBAN_HUMAN]	N-Term(TMT6plex); C4(Carbamidomethyl); N13(Deamidated); K21(Acetyl); K25(TMT6plex)	4	1.007	0.649	0.807	0.0155477
406	tSPQqkLIIVEGcQR	15	P05023	Sodium/potassium-transporting ATPase subunit alpha-1 OS=Homo sapiens OX=9606 GN=ATP1A1 PE=1 SV=1 - [AT1A1_HUMAN]	N-Term(TMT6plex); Q5(Deamidated); K6(Acetyl); C13(Carbamidomethyl)	3	1.39	1.343	1.454	0.000530808
407	tkDIEDVFYkYGAIR	15	Q59FA2	Splicing factor, arginine/serine-rich 1 (Splicing factor 2, alternate splicing factor) variant (Fragment) OS=Homo sapiens OX=9606 PE=2 SV=1 - [Q59FA2_HUMAN]	N-Term(TMT6plex); K2(TMT6plex); K10(Acetyl)	4	0.82	1.022	0.768	0.00783576
408	eGSLkDqLALAIGk	14	C9JT21	Elongation factor Ts, mitochondrial (Fragment) OS=Homo sapiens OX=9606 GN=TSFM PE=1 SV=8 - [C9JT21_HUMAN]	N-Term(TMT6plex); K5(Acetyl); Q7(Deamidated); K14(TMT6plex)	3	1.136	1.071	1.064	0.000441693
409	eGSLkDqLALAIGk	14	C9JT21	Elongation factor Ts, mitochondrial (Fragment) OS=Homo sapiens OX=9606 GN=TSFM PE=1 SV=8 - [C9JT21_HUMAN]	N-Term(Acetyl); N-Term(TMT6plex); K5(TMT6plex); Q7(Deamidated); K14(TMT6plex)	3	1.164	1.164	1.223	0.000275945
410	gMTLVTPLqLLLFASkk	17	Q08211	ATP-dependent RNA helicase A OS=Homo sapiens OX=9606 GN=DHX9 PE=1 SV=4 - [DHX9_HUMAN]	N-Term(TMT6plex); Q9(Deamidated); K16(Acetyl); K17(TMT6plex)	3	0.845	1.113	0.805	0.0108431
411	gEDFPANnIVkFLVGFTNk	19	C9J3L8	Translocon-associated protein subunit alpha OS=Homo sapiens OX=9606 GN=SSR1 PE=1 SV=1 - [C9J3L8_HUMAN]	N-Term(TMT6plex); N8(Deamidated); K11(Acetyl); K19(TMT6plex)	3	0.844	0.983	0.762	0.0055397
412	kAqLVVIAHDVDPIELVVFLPALcR	25	P62424	60S ribosomal protein L7a OS=Homo sapiens OX=9606 GN=RPL7A PE=1 SV=2 - [RL7A_HUMAN]	N-Term(TMT6plex); K1(Acetyl); Q3(Deamidated); C24(Carbamidomethyl)	4	0.707	1.012	0.741	0.0135682
413	sSGEIVYcGqVFEkSPLR	18	M0R3D6	60S ribosomal protein L18a (Fragment) OS=Homo sapiens OX=9606 GN=RPL18A PE=1 SV=1 - [M0R3D6_HUMAN]	N-Term(TMT6plex); C8(Carbamidomethyl); Q10(Deamidated); K14(Acetyl)	3	1.979	1.506	1.775	0.00604761
414	mEVKPPPGRPQPDSGR	16	P51991	Heterogeneous nuclear ribonucleoprotein A3 OS=Homo sapiens OX=9606 GN=HNRNPA3 PE=1 SV=2 - [ROA3_HUMAN]	N-Term(TMT6plex); N-Term(Acetyl)	3	0.678	1.441	1.498	0.0448617
415	eHFEkWGTLTDcVVMR	16	P51991	Heterogeneous nuclear ribonucleoprotein A3 OS=Homo sapiens OX=9606 GN=HNRNPA3 PE=1 SV=2 - [ROA3_HUMAN]	N-Term(TMT6plex); K5(Acetyl); C12(Carbamidomethyl)	3	0.751	1.786	3.023	0.105977
416	scENLAPFnTALkLLk	16	A8MU58	Aminoacyl tRNA synthase complex-interacting multifunctional protein 2 OS=Homo sapiens OX=9606 GN=AIMP2 PE=1 SV=2 - [A8MU58_HUMAN]	N-Term(TMT6plex); C2(Carbamidomethyl); N9(Deamidated); K13(Acetyl); K16(TMT6plex)	3	0.757	0.702	0.734	0.000475618
417	lDTFcGSPPYAAPELFqGkk	20	K7EN95	MAP/microtubule affinity-regulating kinase 4 (Fragment) OS=Homo sapiens OX=9606 GN=MARK4 PE=1 SV=1 - [K7EN95_HUMAN]	N-Term(TMT6plex); C5(Carbamidomethyl); Q17(Deamidated); K19(Acetyl); K20(TMT6plex)	3	0.864	0.868	1.205	0.0130636
418	eHEcNIDEVknVYFk	15	B4DRB3	cDNA FLJ52431, highly similar to Retinoblastoma-associated protein OS=Homo sapiens OX=9606 PE=2 SV=1 - [B4DRB3_HUMAN]	N-Term(TMT6plex); C4(Carbamidomethyl); K10(Acetyl); N11(Deamidated); K15(TMT6plex)	3	1.707	1.046	1.161	0.0235623
419	ePIIckNIPR	10	P48735	Isocitrate dehydrogenase [NADP], mitochondrial OS=Homo sapiens OX=9606 GN=IDH2 PE=1 SV=2 - [IDHP_HUMAN]	N-Term(TMT6plex); C5(Carbamidomethyl); K6(Acetyl)	2	0.513	1.155	0.283	0.130252
420	lVPGWTkPITIGR	13	P48735	Isocitrate dehydrogenase [NADP], mitochondrial OS=Homo sapiens OX=9606 GN=IDH2 PE=1 SV=2 - [IDHP_HUMAN]	N-Term(TMT6plex); K7(Acetyl)	3	0.237	0.777	0.593	0.0775088
421	dQTDDQVTIDSALATQkYSVAVk	23	P48735	Isocitrate dehydrogenase [NADP], mitochondrial OS=Homo sapiens OX=9606 GN=IDH2 PE=1 SV=2 - [IDHP_HUMAN]	N-Term(TMT6plex); K17(Acetyl); K23(TMT6plex)	4	1.288	1.012	1.008	0.00698963
422	ePIIcknIPR	10	P48735	Isocitrate dehydrogenase [NADP], mitochondrial OS=Homo sapiens OX=9606 GN=IDH2 PE=1 SV=2 - [IDHP_HUMAN]	N-Term(TMT6plex); C5(Carbamidomethyl); K6(Acetyl); N7(Deamidated)	2	1.436	1.099	1.403	0.0066103
423	ckDDEFTHLYTLIVRPDNTYEVk	23	Q53G71	Calreticulin variant (Fragment) OS=Homo sapiens OX=9606 PE=2 SV=1 - [Q53G71_HUMAN]	N-Term(TMT6plex); C1(Carbamidomethyl); K2(Acetyl); K23(TMT6plex)	4	1.042	1.062	1	0.00031164
424	gQTLVVQFTVkHEqNIDcGGGYVk	24	Q53G71	Calreticulin variant (Fragment) OS=Homo sapiens OX=9606 PE=2 SV=1 - [Q53G71_HUMAN]	N-Term(TMT6plex); K11(Acetyl); Q14(Deamidated); C18(Carbamidomethyl); K24(TMT6plex)	4	1.392	1.285	1.45	0.0012318
425	vHVIFnYkGk	10	Q53G71	Calreticulin variant (Fragment) OS=Homo sapiens OX=9606 PE=2 SV=1 - [Q53G71_HUMAN]	N-Term(TMT6plex); N6(Deamidated); K8(Acetyl); K10(TMT6plex)	4	1.245	1.169	1.295	0.000876674
426	kVHVIFnYkGk	11	Q53G71	Calreticulin variant (Fragment) OS=Homo sapiens OX=9606 PE=2 SV=1 - [Q53G71_HUMAN]	N-Term(TMT6plex); K1(TMT6plex); N7(Deamidated); K9(TMT6plex); K11(Acetyl)	3	0.988	1.087	1.213	0.00351035
427	lSDIPEGknMAFk	13	A0A384MTZ1	Cytochrome b-c1 complex subunit Rieske, mitochondrial OS=Homo sapiens OX=9606 PE=2 SV=1 - [A0A384MTZ1_HUMAN]	N-Term(TMT6plex); K8(Acetyl); N9(Deamidated); K13(TMT6plex)	3	1.152	1.135	1.403	0.00492493
428	lSDIPEGknmAFk	13	A0A384MTZ1	Cytochrome b-c1 complex subunit Rieske, mitochondrial OS=Homo sapiens OX=9606 PE=2 SV=1 - [A0A384MTZ1_HUMAN]	N-Term(TMT6plex); K8(Acetyl); N9(Deamidated); M10(Oxidation); K13(TMT6plex)	3	1.268	1.076	1.167	0.00223736
429	lSDIPEGkNmAFk	13	A0A384MTZ1	Cytochrome b-c1 complex subunit Rieske, mitochondrial OS=Homo sapiens OX=9606 PE=2 SV=1 - [A0A384MTZ1_HUMAN]	N-Term(TMT6plex); K8(Acetyl); M10(Oxidation); K13(TMT6plex)	3	1.657	1.027	1.184	0.0208913
430	lSDIPEGkNMAFk	13	A0A384MTZ1	Cytochrome b-c1 complex subunit Rieske, mitochondrial OS=Homo sapiens OX=9606 PE=2 SV=1 - [A0A384MTZ1_HUMAN]	N-Term(TMT6plex); K8(Acetyl); K13(TMT6plex)	2	1.079	0.841	1.062	0.00589495
431	gREEYEGPnkkPR	13	P23246	Splicing factor, proline- and glutamine-rich OS=Homo sapiens OX=9606 GN=SFPQ PE=1 SV=2 - [SFPQ_HUMAN]	N-Term(TMT6plex); N9(Deamidated); K10(Acetyl); K11(Acetyl)	3	1.407	0.986	1.802	0.0272331
432	yGEPGEVFInkGk	13	P23246	Splicing factor, proline- and glutamine-rich OS=Homo sapiens OX=9606 GN=SFPQ PE=1 SV=2 - [SFPQ_HUMAN]	N-Term(TMT6plex); N10(Deamidated); K11(Acetyl); K13(TMT6plex)	2	1.586	1.256	1.869	0.0124857
433	gFGGQYGIqkDR	12	B4DQ92	cDNA FLJ59379, highly similar to Hematopoietic lineage cell-specific protein OS=Homo sapiens OX=9606 PE=2 SV=1 - [B4DQ92_HUMAN]	N-Term(TMT6plex); Q9(Deamidated); K10(Acetyl)	3	1.464	1.517	1.146	0.00701716
434	tEFLSFMnTELAAFTkNQk	19	P31949	Protein S100-A11 OS=Homo sapiens OX=9606 GN=S100A11 PE=1 SV=2 - [S10AB_HUMAN]	N-Term(TMT6plex); N8(Deamidated); K16(Acetyl); K19(TMT6plex)	3	0.702	1.007	0.805	0.0112345
435	cIESLIAVFqkYAGk	15	P31949	Protein S100-A11 OS=Homo sapiens OX=9606 GN=S100A11 PE=1 SV=2 - [S10AB_HUMAN]	C1(Carbamidomethyl); N-Term(TMT6plex); Q10(Deamidated); K11(Acetyl); K15(TMT6plex)	2	0.796	0.779	0.901	0.00212984
436	kLAQqYYLVYQEPIPTAQLVQR	22	P25787	Proteasome subunit alpha type-2 OS=Homo sapiens OX=9606 GN=PSMA2 PE=1 SV=2 - [PSA2_HUMAN]	N-Term(TMT6plex); N-Term(Acetyl); Q5(Deamidated)	3	0.77	0.745	0.867	0.00218863
437	nSLkELWLVIHGR	13	Q5HYD9	Uncharacterized protein DKFZp686M0619 (Fragment) OS=Homo sapiens OX=9606 GN=DKFZp686M0619 PE=2 SV=1 - [Q5HYD9_HUMAN]	N-Term(TMT6plex); N1(Deamidated); K4(Acetyl)	3	0.886	1.01	0.833	0.00330774
438	qYYIGDIHPSDLkPESGSk	19	Q5HYD9	Uncharacterized protein DKFZp686M0619 (Fragment) OS=Homo sapiens OX=9606 GN=DKFZp686M0619 PE=2 SV=1 - [Q5HYD9_HUMAN]	N-Term(Acetyl); N-Term(TMT6plex); K13(TMT6plex); K19(TMT6plex)	4	1.3	1.048	1.578	0.0134048
439	sGVGNIFIknLDk	13	A0A024R9E2	Poly(A) binding protein, cytoplasmic 1, isoform CRA_c OS=Homo sapiens OX=9606 GN=PABPC1 PE=4 SV=1 - [A0A024R9E2_HUMAN]	N-Term(TMT6plex); K9(Acetyl); N10(Deamidated); K13(TMT6plex)	3	1.028	1.053	0.62	0.02345
440	yqGVNLYVknLDDGIDDER	19	A0A024R9E2	Poly(A) binding protein, cytoplasmic 1, isoform CRA_c OS=Homo sapiens OX=9606 GN=PABPC1 PE=4 SV=1 - [A0A024R9E2_HUMAN]	N-Term(Acetyl); N-Term(TMT6plex); Q2(Deamidated); K9(TMT6plex); N10(Deamidated)	3	1.169	0.938	1.363	0.0110918
441	sLqkYDSGSFATQAYR	16	A0A024R7P4	KIAA1191, isoform CRA_b OS=Homo sapiens OX=9606 GN=KIAA1191 PE=4 SV=1 - [A0A024R7P4_HUMAN]	N-Term(TMT6plex); Q3(Deamidated); K4(Acetyl)	3	1.181	0.971	1.324	0.00773699
442	dkPVTGEQIEVFANkLGEqWk	21	A0A087WWS1	THO complex subunit 1 OS=Homo sapiens OX=9606 GN=THOC1 PE=1 SV=1 - [A0A087WWS1_HUMAN]	N-Term(TMT6plex); K2(TMT6plex); K15(TMT6plex); Q19(Deamidated); K21(Acetyl)	4	1.063	0.773	0.949	0.00815522
443	anEVISkLYAVHQEGNk	17	P50990	T-complex protein 1 subunit theta OS=Homo sapiens OX=9606 GN=CCT8 PE=1 SV=4 - [TCPQ_HUMAN]	N-Term(TMT6plex); N2(Deamidated); K7(Acetyl); K17(TMT6plex)	3	1.075	0.865	0.925	0.00424896
444	wGEDNHWIckPWnLAR	16	Q14166	Tubulin--tyrosine ligase-like protein 12 OS=Homo sapiens OX=9606 GN=TTLL12 PE=1 SV=2 - [TTL12_HUMAN]	N-Term(TMT6plex); C9(Carbamidomethyl); K10(Acetyl); N13(Deamidated)	3	0.804	0.817	0.823	4.73754e-05
445	nFDkLSFLYLITGNLEk	17	A0A3B3ISC6	Coatomer subunit alpha (Fragment) OS=Homo sapiens OX=9606 GN=COPA PE=1 SV=1 - [A0A3B3ISC6_HUMAN]	N-Term(TMT6plex); N1(Deamidated); K4(Acetyl); K17(TMT6plex)	3	0.789	0.9	0.622	0.0108216
446	lSFLYLITGnLEkLR	15	A0A3B3ISC6	Coatomer subunit alpha (Fragment) OS=Homo sapiens OX=9606 GN=COPA PE=1 SV=1 - [A0A3B3ISC6_HUMAN]	N-Term(TMT6plex); N10(Deamidated); K13(Acetyl)	3	0.791	0.902	0.594	0.0136708
447	gAIETYqEVASLPDVPADLLkLSLk	25	Q12797	Aspartyl/asparaginyl beta-hydroxylase OS=Homo sapiens OX=9606 GN=ASPH PE=1 SV=3 - [ASPH_HUMAN]	N-Term(TMT6plex); Q7(Deamidated); K21(Acetyl); K25(TMT6plex)	4	0.994	0.953	1.107	0.00203976
448	iLADLEDYLnELWEDkEGk	19	B4DVU3	Eukaryotic translation initiation factor 3 subunit C OS=Homo sapiens OX=9606 GN=EIF3C PE=2 SV=1 - [B4DVU3_HUMAN]	N-Term(TMT6plex); N10(Deamidated); K16(Acetyl); K19(TMT6plex)	3	0.804	0.601	0.583	0.0112411
449	eELDFqkNIYSEELR	15	P02545	Prelamin-A/C OS=Homo sapiens OX=9606 GN=LMNA PE=1 SV=1 - [LMNA_HUMAN]	N-Term(TMT6plex); Q6(Deamidated); K7(Acetyl)	3	0.939	0.996	1.27	0.00902194
450	akPVnSkPDSAYR	13	B3KN05	cDNA FLJ13129 fis, clone NT2RP3002969, highly similar to Long-chain-fatty-acid--CoA ligase 3 OS=Homo sapiens OX=9606 PE=2 SV=1 - [B3KN05_HUMAN]	N-Term(TMT6plex); K2(TMT6plex); N5(Deamidated); K7(Acetyl)	3	1.797	1.089	1.756	0.0212934
451	iNAGMLAqFIDkPVcFVGR	19	P35244	Replication protein A 14 kDa subunit OS=Homo sapiens OX=9606 GN=RPA3 PE=1 SV=1 - [RFA3_HUMAN]	N-Term(TMT6plex); Q8(Deamidated); K12(Acetyl); C15(Carbamidomethyl)	3	1.036	1.043	1.206	0.00256248
452	qTTVSNSQQAYqEAFEISkk	20	P31946	14-3-3 protein beta/alpha OS=Homo sapiens OX=9606 GN=YWHAB PE=1 SV=3 - [1433B_HUMAN]	N-Term(TMT6plex); Q12(Deamidated); K19(Acetyl); K20(TMT6plex)	3	1.252	0.483	0.692	0.0719435
453	qTTVSNSQqAYqEAFEISkk	20	P31946	14-3-3 protein beta/alpha OS=Homo sapiens OX=9606 GN=YWHAB PE=1 SV=3 - [1433B_HUMAN]	N-Term(TMT6plex); Q9(Deamidated); Q12(Deamidated); K19(Acetyl); K20(TMT6plex)	3	1.443	0.874	1.13	0.0198948
454	vWALAQEkAADVQAR	15	E5RGB1	F-BAR and double SH3 domains protein 1 OS=Homo sapiens OX=9606 GN=FCHSD1 PE=1 SV=1 - [E5RGB1_HUMAN]	N-Term(TMT6plex); K8(Acetyl)	3	1.019	1.047	0.963	0.000597621
455	hQLVHTGEkPFqcTFEGcGk	20	O15391	Transcription factor YY2 OS=Homo sapiens OX=9606 GN=YY2 PE=2 SV=1 - [TYY2_HUMAN]	N-Term(TMT6plex); K9(Acetyl); Q12(Deamidated); C13(Carbamidomethyl); C18(Carbamidomethyl); K20(TMT6plex)	4	1.131	1.036	1.174	0.00133745
456	aGVkMILIqDGSQNTNVDkPLR	22	A0A384P5V3	Epididymis secretory sperm binding protein OS=Homo sapiens OX=9606 PE=2 SV=1 - [A0A384P5V3_HUMAN]	N-Term(TMT6plex); K4(Acetyl); Q9(Deamidated); K19(TMT6plex)	4	0.944	1.016	0.94	0.000651918
457	iGLFGGAGVGkTVLIMELINnVAk	24	Q0QEN7	ATP synthase subunit beta (Fragment) OS=Homo sapiens OX=9606 GN=ATP5B PE=2 SV=1 - [Q0QEN7_HUMAN]	N-Term(TMT6plex); K11(Acetyl); N21(Deamidated); K24(TMT6plex)	4	0.663	0.812	0.827	0.00462148
458	eGNDLYHEMIESGVInLkDATSk	23	Q0QEN7	ATP synthase subunit beta (Fragment) OS=Homo sapiens OX=9606 GN=ATP5B PE=2 SV=1 - [Q0QEN7_HUMAN]	N-Term(TMT6plex); N16(Deamidated); K18(Acetyl); K23(TMT6plex)	4	0.927	0.912	0.632	0.013295
459	qTVAVGVIknVEk	13	Q05639	Elongation factor 1-alpha 2 OS=Homo sapiens OX=9606 GN=EEF1A2 PE=1 SV=1 - [EF1A2_HUMAN]	N-Term(TMT6plex); K9(Acetyl); N10(Deamidated); K13(TMT6plex)	3	1.731	1.443	1.624	0.00275033
460	lGPNDQYkFYSVnVDYSk	18	O00483	Cytochrome c oxidase subunit NDUFA4 OS=Homo sapiens OX=9606 GN=NDUFA4 PE=1 SV=1 - [NDUA4_HUMAN]	N-Term(TMT6plex); K8(Acetyl); N13(Deamidated); K18(TMT6plex)	3	1.195	1.024	1.533	0.0139987
461	fVADGIFkAELnEFLTR	17	P23396	40S ribosomal protein S3 OS=Homo sapiens OX=9606 GN=RPS3 PE=1 SV=2 - [RS3_HUMAN]	N-Term(TMT6plex); K8(Acetyl); N12(Deamidated)	3	0.855	0.873	0.871	4.32257e-05
462	gLqYkYLDESSGGWR	15	K7ENE5	Deoxyribonuclease-2-alpha (Fragment) OS=Homo sapiens OX=9606 GN=DNASE2 PE=1 SV=1 - [K7ENE5_HUMAN]	N-Term(TMT6plex); Q3(Deamidated); K5(Acetyl)	3	1.282	1.322	1.308	8.07548e-05
463	gLqYkYLDESSGGWR	15	K7ENE5	Deoxyribonuclease-2-alpha (Fragment) OS=Homo sapiens OX=9606 GN=DNASE2 PE=1 SV=1 - [K7ENE5_HUMAN]	N-Term(Acetyl); N-Term(TMT6plex); Q3(Deamidated); K5(TMT6plex)	3	1.885	1.667	1.183	0.0168391
464	hHEEEIVHHkk	11	Q9UII2	ATPase inhibitor, mitochondrial OS=Homo sapiens OX=9606 GN=ATP5IF1 PE=1 SV=1 - [ATIF1_HUMAN]	N-Term(TMT6plex); K10(Acetyl); K11(TMT6plex)	5	0.701	0.876	0.701	0.00584985
465	vnPcIGGVILFHETLYQkADDGRPFPQVIk	30	P04075	Fructose-bisphosphate aldolase A OS=Homo sapiens OX=9606 GN=ALDOA PE=1 SV=2 - [ALDOA_HUMAN]	N-Term(Acetyl); N-Term(TMT6plex); N2(Deamidated); C4(Carbamidomethyl); K18(TMT6plex); K30(TMT6plex)	5	0.849	0.802	0.864	0.000495898
466	dGADFAkWR	9	P04075	Fructose-bisphosphate aldolase A OS=Homo sapiens OX=9606 GN=ALDOA PE=1 SV=2 - [ALDOA_HUMAN]	N-Term(TMT6plex); K7(Acetyl)	2	1.038	0.894	1.069	0.00289224
467	gGTGLFELkqPLR	13	B9ZVN9	DNA-directed RNA polymerase subunit OS=Homo sapiens OX=9606 GN=POLR1A PE=1 SV=1 - [B9ZVN9_HUMAN]	N-Term(TMT6plex); K9(Acetyl); Q10(Deamidated)	3	1.398	1.474	1.071	0.00873196
468	aEFGDFDIkTVLqEIk	16	Q5JRC6	PHD finger protein 6 OS=Homo sapiens OX=9606 GN=PHF6 PE=1 SV=1 - [Q5JRC6_HUMAN]	N-Term(TMT6plex); K9(Acetyl); Q13(Deamidated); K16(TMT6plex)	3	0.699	0.648	0.765	0.00230629
469	aEFGDFDIkTVLQEIk	16	Q5JRC6	PHD finger protein 6 OS=Homo sapiens OX=9606 GN=PHF6 PE=1 SV=1 - [Q5JRC6_HUMAN]	N-Term(TMT6plex); K9(Acetyl); K16(TMT6plex)	3	0.726	1.027	0.736	0.0138612
470	sADTLWDIqkDLk	13	P07195	L-lactate dehydrogenase B chain OS=Homo sapiens OX=9606 GN=LDHB PE=1 SV=2 - [LDHB_HUMAN]	N-Term(TMT6plex); Q9(Deamidated); K10(Acetyl); K13(TMT6plex)	2	0.966	0.622	0.752	0.0161319
471	fqGEDTVVIASkPYAFDR	18	D3DRX6	Kinesin-like protein OS=Homo sapiens OX=9606 GN=KIF5B PE=3 SV=1 - [D3DRX6_HUMAN]	N-Term(Acetyl); N-Term(TMT6plex); Q2(Deamidated); K12(TMT6plex)	3	0.868	0.875	0.871	5.41486e-06
472	fqGEDTVVIASKPYAFDR	18	D3DRX6	Kinesin-like protein OS=Homo sapiens OX=9606 GN=KIF5B PE=3 SV=1 - [D3DRX6_HUMAN]	N-Term(TMT6plex); N-Term(Acetyl); Q2(Deamidated)	3	1.075	1.062	0.912	0.00263776
473	iQVTPPGFqLVFLPFADDkR	20	B2RDN9	cDNA, FLJ96699, highly similar to Homo sapiens thyroid autoantigen 70kDa (Ku antigen) (G22P1), mRNA OS=Homo sapiens OX=9606 PE=2 SV=1 - [B2RDN9_HUMAN]	N-Term(TMT6plex); Q9(Deamidated); K19(Acetyl)	3	0.698	0.809	0.679	0.00308096
474	nSVNFkNIYVLqELDNPGAk	20	B2RDN9	cDNA, FLJ96699, highly similar to Homo sapiens thyroid autoantigen 70kDa (Ku antigen) (G22P1), mRNA OS=Homo sapiens OX=9606 PE=2 SV=1 - [B2RDN9_HUMAN]	N-Term(TMT6plex); K6(Acetyl); Q12(Deamidated); K20(TMT6plex)	3	0.924	0.864	1.021	0.00237779
475	snYNFEKPFLWLAR	14	P62826	GTP-binding nuclear protein Ran OS=Homo sapiens OX=9606 GN=RAN PE=1 SV=3 - [RAN_HUMAN]	N-Term(TMT6plex); N-Term(Acetyl); N2(Deamidated)	2	0.801	0.7	0.799	0.00188558
476	gPIkFnVWDTAGQEk	15	P62826	GTP-binding nuclear protein Ran OS=Homo sapiens OX=9606 GN=RAN PE=1 SV=3 - [RAN_HUMAN]	N-Term(TMT6plex); K4(Acetyl); N6(Deamidated); K15(TMT6plex)	3	0.873	0.872	0.89	4.42128e-05
477	snYNFEkPFLWLAR	14	P62826	GTP-binding nuclear protein Ran OS=Homo sapiens OX=9606 GN=RAN PE=1 SV=3 - [RAN_HUMAN]	N-Term(Acetyl); N-Term(TMT6plex); N2(Deamidated); K7(TMT6plex)	2	0.758	0.79	0.612	0.00573981
478	sNVTAVHkAnIMR	13	B4DJB4	Isocitrate dehydrogenase [NAD] subunit, mitochondrial OS=Homo sapiens OX=9606 PE=2 SV=1 - [B4DJB4_HUMAN]	N-Term(TMT6plex); K8(Acetyl); N10(Deamidated)	3	1.081	0.899	1.164	0.00552996
479	knLHGDGIALWYTR	14	B4DWN1	cDNA FLJ52285, highly similar to Vesicular integral-membrane protein VIP36 OS=Homo sapiens OX=9606 PE=2 SV=1 - [B4DWN1_HUMAN]	N-Term(TMT6plex); N-Term(Acetyl); N2(Deamidated)	3	0.919	1.118	1.112	0.00385439
480	sMTEkEqqqLIDDHFLFDKPVSPLLLASGMAR	32	B4DUP1	cDNA FLJ57602, highly similar to Creatine kinase M-type OS=Homo sapiens OX=9606 PE=2 SV=1 - [B4DUP1_HUMAN]	N-Term(TMT6plex); K5(Acetyl); Q7(Deamidated); Q8(Deamidated); Q9(Deamidated)	4	0.737	1.025	0.652	0.0191119
481	hEAIVknVHDLLAk	14	D3DWB6	Ubiquitin specific peptidase 9, X-linked, isoform CRA_b OS=Homo sapiens OX=9606 GN=USP9X PE=3 SV=1 - [D3DWB6_HUMAN]	N-Term(TMT6plex); K6(Acetyl); N7(Deamidated); K14(TMT6plex)	3	1.012	1.141	0.947	0.00302998
482	dDVFGYPQqFEDkPALSk	18	D3DWB6	Ubiquitin specific peptidase 9, X-linked, isoform CRA_b OS=Homo sapiens OX=9606 GN=USP9X PE=3 SV=1 - [D3DWB6_HUMAN]	N-Term(TMT6plex); Q9(Deamidated); K13(Acetyl); K18(TMT6plex)	3	0.587	0.916	0.993	0.021667
483	lEPQIAVAnTYAckGLDR	18	B4DNH6	Perilipin OS=Homo sapiens OX=9606 PE=2 SV=1 - [B4DNH6_HUMAN]	N-Term(TMT6plex); N9(Deamidated); C13(Carbamidomethyl); K14(Acetyl)	3	1.282	1.234	1.037	0.00398193
484	aMGPLVLTEVLFnEkIR	17	P55010	Eukaryotic translation initiation factor 5 OS=Homo sapiens OX=9606 GN=EIF5 PE=1 SV=2 - [IF5_HUMAN]	N-Term(TMT6plex); N13(Deamidated); K15(Acetyl)	3	1.129	0.972	0.647	0.0231769
485	vVIIGAGkPAAVVLqTk	17	Q14697	Neutral alpha-glucosidase AB OS=Homo sapiens OX=9606 GN=GANAB PE=1 SV=3 - [GANAB_HUMAN]	N-Term(TMT6plex); K8(Acetyl); Q15(Deamidated); K17(TMT6plex)	3	0.95	0.9	0.966	0.00044813
486	iLAFPcNQFGkqEPGSNEEIk	21	K7ERP4	Glutathione peroxidase (Fragment) OS=Homo sapiens OX=9606 GN=GPX4 PE=1 SV=1 - [K7ERP4_HUMAN]	N-Term(TMT6plex); C6(Carbamidomethyl); K11(Acetyl); Q12(Deamidated); K21(TMT6plex)	4	0.85	1.076	0.7	0.0152304
487	fqkAPFEEIAAQcESk	16	A0PJL1	EFR3A protein (Fragment) OS=Homo sapiens OX=9606 GN=EFR3A PE=2 SV=1 - [A0PJL1_HUMAN]	N-Term(TMT6plex); Q2(Deamidated); K3(Acetyl); C13(Carbamidomethyl); K16(TMT6plex)	3	1.284	1.33	1.009	0.00681602
488	nNTVTPGGkPnkTR	14	C9K025	60S ribosomal protein L35a (Fragment) OS=Homo sapiens OX=9606 GN=RPL35A PE=1 SV=1 - [C9K025_HUMAN]	N-Term(TMT6plex); K9(TMT6plex); N11(Deamidated); K12(Acetyl)	3	1.16	1.046	1.49	0.0114766
489	aGEmELkPFNGEDYTcITFqPDLSk	25	P11388	DNA topoisomerase 2-alpha OS=Homo sapiens OX=9606 GN=TOP2A PE=1 SV=3 - [TOP2A_HUMAN]	N-Term(TMT6plex); M4(Oxidation); K7(Acetyl); C16(Carbamidomethyl); Q20(Deamidated); K25(TMT6plex)	4	1.069	0.678	0.806	0.0178039
490	iPVPVqkNIDQQIk	14	Q5VTL8	Pre-mRNA-splicing factor 38B OS=Homo sapiens OX=9606 GN=PRPF38B PE=1 SV=1 - [PR38B_HUMAN]	N-Term(TMT6plex); Q6(Deamidated); K7(Acetyl); K14(TMT6plex)	3	1.035	1.156	1.076	0.00106274
491	tFNLEkqNHTPR	12	A8K525	cDNA FLJ76817, highly similar to Homo sapiens non-POU domain containing, octamer-binding (NONO), mRNA OS=Homo sapiens OX=9606 PE=2 SV=1 - [A8K525_HUMAN]	N-Term(TMT6plex); K6(Acetyl); Q7(Deamidated)	3	1.486	1.578	1.351	0.00200037
492	tLAEIAkVELDnMPLR	16	A8K525	cDNA FLJ76817, highly similar to Homo sapiens non-POU domain containing, octamer-binding (NONO), mRNA OS=Homo sapiens OX=9606 PE=2 SV=1 - [A8K525_HUMAN]	N-Term(TMT6plex); K7(Acetyl); N12(Deamidated)	3	0.973	0.88	0.789	0.00361815
493	tITLEVEPSDTIEnVkAk	18	Q59EM9	Ubiquitin C variant (Fragment) OS=Homo sapiens OX=9606 PE=2 SV=1 - [Q59EM9_HUMAN]	N-Term(TMT6plex); N14(Deamidated); K16(Acetyl); K18(TMT6plex)	3	1.055	0.867	0.894	0.00388613
494	aVqkTSDLIVLGLPWk	16	K7EJM5	TAR DNA-binding protein 43 (Fragment) OS=Homo sapiens OX=9606 GN=TARDBP PE=1 SV=1 - [K7EJM5_HUMAN]	N-Term(TMT6plex); Q3(Deamidated); K4(Acetyl); K16(TMT6plex)	3	0.834	0.99	0.89	0.00253398
495	vAqDLcKVAGIAk	13	H0YLU7	Electron transfer flavoprotein subunit alpha, mitochondrial (Fragment) OS=Homo sapiens OX=9606 GN=ETFA PE=1 SV=1 - [H0YLU7_HUMAN]	N-Term(Acetyl); N-Term(TMT6plex); Q3(Deamidated); C6(Carbamidomethyl); K13(TMT6plex)	2	1.37	1.526	1.184	0.0052418
496	iDADINVTqkSFNFAk	16	A0AUY0	RABL2A protein OS=Homo sapiens OX=9606 GN=RABL2A PE=2 SV=1 - [A0AUY0_HUMAN]	N-Term(TMT6plex); Q9(Deamidated); K10(Acetyl); K16(TMT6plex)	3	0.851	0.868	1.04	0.0042809
497	gDDINIkqVLLNMR	14	D3DUJ3	Protein tyrosine phosphatase, non-receptor type 2, isoform CRA_d OS=Homo sapiens OX=9606 GN=PTPN2 PE=1 SV=1 - [D3DUJ3_HUMAN]	N-Term(TMT6plex); K7(Acetyl); Q8(Deamidated)	3	1.006	1.042	0.948	0.000750934
498	tQLLQDVQDEnkLFkSQIEQLk	22	H0YJV5	Kinectin (Fragment) OS=Homo sapiens OX=9606 GN=KTN1 PE=1 SV=1 - [H0YJV5_HUMAN]	N-Term(TMT6plex); N11(Deamidated); K12(Acetyl); K15(Acetyl); K22(TMT6plex)	3	0.848	1.014	0.859	0.00347339
499	rPLYknIVLSGGSTMFR	17	B4DXW1	Actin-related protein 3 OS=Homo sapiens OX=9606 GN=ACTR3 PE=1 SV=1 - [B4DXW1_HUMAN]	N-Term(TMT6plex); K5(Acetyl); N6(Deamidated)	3	0.85	0.961	0.693	0.00856444
500	eFnkYDTDGSk	11	B4DXW1	Actin-related protein 3 OS=Homo sapiens OX=9606 GN=ACTR3 PE=1 SV=1 - [B4DXW1_HUMAN]	N-Term(TMT6plex); N3(Deamidated); K4(Acetyl); K11(TMT6plex)	2	1.372	1.095	1.339	0.00470759
501	ySYVcPDLVkEFnk	14	B4DXW1	Actin-related protein 3 OS=Homo sapiens OX=9606 GN=ACTR3 PE=1 SV=1 - [B4DXW1_HUMAN]	N-Term(TMT6plex); C5(Carbamidomethyl); K10(Acetyl); N13(Deamidated); K14(TMT6plex)	3	1.1	0.787	1.153	0.0124629
502	rPLYknIVLSGGSTMFR	17	B4DXW1	Actin-related protein 3 OS=Homo sapiens OX=9606 GN=ACTR3 PE=1 SV=1 - [B4DXW1_HUMAN]	N-Term(Acetyl); N-Term(TMT6plex); K5(TMT6plex); N6(Deamidated)	4	0.902	1.144	0.643	0.0250696
503	dFQGSkLk	8	H7BY36	RNA-binding protein EWS (Fragment) OS=Homo sapiens OX=9606 GN=EWSR1 PE=1 SV=1 - [H7BY36_HUMAN]	N-Term(TMT6plex); K6(Acetyl); K8(TMT6plex)	2	1.079	0.908	1.238	0.00776497
504	aFDkHMnLILcDcDEFR	17	J3QLE5	Small nuclear ribonucleoprotein-associated protein N (Fragment) OS=Homo sapiens OX=9606 GN=SNRPN PE=1 SV=1 - [J3QLE5_HUMAN]	N-Term(TMT6plex); K4(Acetyl); N7(Deamidated); C11(Carbamidomethyl); C13(Carbamidomethyl)	3	0.999	0.864	0.901	0.00190548
505	tPEAVQkLLEQGLR	14	A0A0U1RQF0	Fatty acid synthase OS=Homo sapiens OX=9606 GN=FASN PE=1 SV=1 - [A0A0U1RQF0_HUMAN]	N-Term(TMT6plex); K7(Acetyl)	3	1.148	1.035	0.874	0.00603182
506	lGmLSPEGTckAFDTAGnGYcR	22	A0A0U1RQF0	Fatty acid synthase OS=Homo sapiens OX=9606 GN=FASN PE=1 SV=1 - [A0A0U1RQF0_HUMAN]	N-Term(Acetyl); N-Term(TMT6plex); M3(Oxidation); C10(Carbamidomethyl); K11(Acetyl); N18(Deamidated); C21(Carbamidomethyl)	3	1.739	0.741	1.333	0.0482441
507	lGmLSPEGTckAFDTAGnGYcR	22	A0A0U1RQF0	Fatty acid synthase OS=Homo sapiens OX=9606 GN=FASN PE=1 SV=1 - [A0A0U1RQF0_HUMAN]	N-Term(TMT6plex); M3(Oxidation); C10(Carbamidomethyl); K11(Acetyl); N18(Deamidated); C21(Carbamidomethyl)	3	1.17	1.112	1.341	0.00322391
508	vEVEFMPVQVPNDEEkNDPVLFAnkVR	27	Q7L5N7	Lysophosphatidylcholine acyltransferase 2 OS=Homo sapiens OX=9606 GN=LPCAT2 PE=1 SV=1 - [PCAT2_HUMAN]	N-Term(TMT6plex); K16(TMT6plex); N24(Deamidated); K25(Acetyl)	4	0.78	0.996	0.872	0.00498929
509	nDPVLFAnkVR	11	Q7L5N7	Lysophosphatidylcholine acyltransferase 2 OS=Homo sapiens OX=9606 GN=LPCAT2 PE=1 SV=1 - [PCAT2_HUMAN]	N-Term(TMT6plex); N8(Deamidated); K9(Acetyl)	2	1.276	1.022	1.085	0.00455449
510	dLWASknENEEILERPAQLANAR	23	F8VS07	LIM domain and actin-binding protein 1 OS=Homo sapiens OX=9606 GN=LIMA1 PE=1 SV=1 - [F8VS07_HUMAN]	N-Term(TMT6plex); K6(Acetyl); N7(Deamidated)	4	1.393	1.11	1.349	0.00465615
511	lVNAcLAEELPHIHAFEqkTLTPDQWAR	28	Q9H3K6	BolA-like protein 2 OS=Homo sapiens OX=9606 GN=BOLA2 PE=1 SV=1 - [BOLA2_HUMAN]	N-Term(TMT6plex); C5(Carbamidomethyl); Q18(Deamidated); K19(Acetyl)	4	0.741	0.87	0.812	0.00212625
512	aLTVPELTqQVFDAkNMMAAcDPR	24	A0A384NYT8	Tubulin beta chain (Fragment) OS=Homo sapiens OX=9606 PE=2 SV=1 - [A0A384NYT8_HUMAN]	N-Term(TMT6plex); Q9(Deamidated); K15(Acetyl); C21(Carbamidomethyl)	3	0.84	0.815	0.708	0.00263099
513	sDnSkSnkIFVGGIPHNcGETELR	24	K7EQ02	DAZ-associated protein 1 (Fragment) OS=Homo sapiens OX=9606 GN=DAZAP1 PE=1 SV=2 - [K7EQ02_HUMAN]	N-Term(TMT6plex); N3(Deamidated); K5(Acetyl); N7(Deamidated); K8(Acetyl); C18(Carbamidomethyl)	3	0.917	1.111	1.822	0.0430073
514	gSkPQSHkPQPTR	13	H0YBM7	La-related protein 1 (Fragment) OS=Homo sapiens OX=9606 GN=LARP1 PE=1 SV=1 - [H0YBM7_HUMAN]	N-Term(Acetyl); N-Term(TMT6plex); K3(TMT6plex); K8(TMT6plex)	5	0.928	0.736	1.291	0.0262248
515	sIqFVDWcPTGFkVGINYQPPTVVPGGDLAk	31	B3KPS3	Tubulin alpha chain OS=Homo sapiens OX=9606 PE=2 SV=1 - [B3KPS3_HUMAN]	N-Term(Acetyl); N-Term(TMT6plex); Q3(Deamidated); C8(Carbamidomethyl); K13(TMT6plex); K31(TMT6plex)	5	0.682	1.055	0.678	0.0232752
516	lTLLqLkGLEDSYEGR	16	Q8NHP8	Putative phospholipase B-like 2 OS=Homo sapiens OX=9606 GN=PLBD2 PE=1 SV=2 - [PLBL2_HUMAN]	N-Term(TMT6plex); Q5(Deamidated); K7(Acetyl)	2	0.69	0.64	0.69	0.000612123
517	dLAQLknLYPk	11	H0YIY2	Signal transducer and activator of transcription 6 (Fragment) OS=Homo sapiens OX=9606 GN=STAT6 PE=1 SV=1 - [H0YIY2_HUMAN]	N-Term(TMT6plex); K6(Acetyl); N7(Deamidated); K11(TMT6plex)	3	0.842	0.687	0.728	0.00377724
518	tNkNkSSISR	10	B5A242	CREBBP (Fragment) OS=Homo sapiens OX=9606 GN=CREBBP PE=4 SV=1 - [B5A242_HUMAN]	N-Term(TMT6plex); K3(Acetyl); K5(Acetyl)	2	0.68	0.663	0.864	0.00756553
519	qTIDNSQGAYqEAFDISkk	19	P27348	14-3-3 protein theta OS=Homo sapiens OX=9606 GN=YWHAQ PE=1 SV=1 - [1433T_HUMAN]	N-Term(TMT6plex); Q11(Deamidated); K18(Acetyl); K19(TMT6plex)	3	0.99	0.61	0.975	0.0203157
520	kQTIDNSQGAYqEAFDISkk	20	P27348	14-3-3 protein theta OS=Homo sapiens OX=9606 GN=YWHAQ PE=1 SV=1 - [1433T_HUMAN]	N-Term(TMT6plex); K1(TMT6plex); Q12(Deamidated); K19(TMT6plex); K20(Acetyl)	4	1.243	1.12	1.369	0.00332223
521	lVAEDLSqDcFWTkVk	16	A0A1E1ERW3	Diaphanous homolog 1 OS=Homo sapiens OX=9606 GN=DIAPH1 PE=2 SV=1 - [A0A1E1ERW3_HUMAN]	N-Term(TMT6plex); Q8(Deamidated); C10(Carbamidomethyl); K14(Acetyl); K16(TMT6plex)	3	0.605	0.538	0.617	0.00175062
522	nMFLQAVkENqk	12	A0A1E1ERW3	Diaphanous homolog 1 OS=Homo sapiens OX=9606 GN=DIAPH1 PE=2 SV=1 - [A0A1E1ERW3_HUMAN]	N-Term(TMT6plex); K8(Acetyl); Q11(Deamidated); K12(TMT6plex)	3	0.962	1.034	0.929	0.00100938
523	rRPEnPkPQDGk	12	P67809	Nuclease-sensitive element-binding protein 1 OS=Homo sapiens OX=9606 GN=YBX1 PE=1 SV=3 - [YBOX1_HUMAN]	N-Term(TMT6plex); N5(Deamidated); K7(Acetyl); K12(TMT6plex)	4	0.773	0.709	0.992	0.0106233
524	iGDLQAFQGHGAGnLAGLkGR	21	A0A024R599	Solute carrier family 3 (Activators of dibasic and neutral amino acid transport), member 2, isoform CRA_e OS=Homo sapiens OX=9606 GN=SLC3A2 PE=4 SV=1 - [A0A024R599_HUMAN]	N-Term(TMT6plex); N14(Deamidated); K19(Acetyl)	3	1.047	0.974	1.038	0.000507549
525	aAcFAIqkGLQASR	14	Q59EQ4	Serine palmitoyltransferase subunit 1 isoform a variant (Fragment) OS=Homo sapiens OX=9606 PE=2 SV=1 - [Q59EQ4_HUMAN]	N-Term(TMT6plex); C3(Carbamidomethyl); Q7(Deamidated); K8(Acetyl)	2	1.006	1.088	1.136	0.0012403
526	eLAPLqELIEkLGSk	15	Q9H8S9	MOB kinase activator 1A OS=Homo sapiens OX=9606 GN=MOB1A PE=1 SV=4 - [MOB1A_HUMAN]	N-Term(TMT6plex); Q6(Deamidated); K11(Acetyl); K15(TMT6plex)	3	0.607	0.902	0.75	0.0125536
527	vAGQDGSVVQFkIk	14	P61956	Small ubiquitin-related modifier 2 OS=Homo sapiens OX=9606 GN=SUMO2 PE=1 SV=3 - [SUMO2_HUMAN]	N-Term(TMT6plex); K12(Acetyl); K14(TMT6plex)	3	0.63	0.65	0.849	0.00956419
528	dTnGSqFFITTVkTAWLDGk	20	V9HWC6	Peptidyl-prolyl cis-trans isomerase OS=Homo sapiens OX=9606 GN=HEL-S-39 PE=2 SV=1 - [V9HWC6_HUMAN]	N-Term(TMT6plex); N3(Deamidated); Q6(Deamidated); K13(Acetyl); K20(TMT6plex)	3	0.786	0.873	0.774	0.00147608
529	gFAFVYFEnVDDAkEAk	17	H7BXF3	Transformer-2 protein homolog beta (Fragment) OS=Homo sapiens OX=9606 GN=TRA2B PE=1 SV=1 - [H7BXF3_HUMAN]	N-Term(TMT6plex); N9(Deamidated); K14(Acetyl); K17(TMT6plex)	3	0.885	0.908	0.787	0.00185574
530	vIHLFDEkGnDLGNMHR	17	A0A024RDQ7	Mitochondrial translational initiation factor 3, isoform CRA_a OS=Homo sapiens OX=9606 GN=MTIF3 PE=4 SV=1 - [A0A024RDQ7_HUMAN]	N-Term(TMT6plex); K8(Acetyl); N10(Deamidated)	4	1.149	1.057	1.283	0.00316796
531	vcGVckqIIDGQGIScR	17	C9JUW5	Tensin-3 (Fragment) OS=Homo sapiens OX=9606 GN=TNS3 PE=1 SV=1 - [C9JUW5_HUMAN]	N-Term(TMT6plex); C2(Carbamidomethyl); C5(Carbamidomethyl); K6(Acetyl); Q7(Deamidated); C16(Carbamidomethyl)	3	1.016	1.129	1.046	0.00100795
532	aVEVMIQHVEnLkR	14	H0YJC6	Lymphoid-restricted membrane protein (Fragment) OS=Homo sapiens OX=9606 GN=LRMP PE=1 SV=1 - [H0YJC6_HUMAN]	N-Term(TMT6plex); N11(Deamidated); K13(Acetyl)	3	1.165	1.147	1.065	0.000746612
533	vAqPkEVYQQQQYGSGGR	18	D6RD18	Heterogeneous nuclear ribonucleoprotein A/B OS=Homo sapiens OX=9606 GN=HNRNPAB PE=1 SV=1 - [D6RD18_HUMAN]	N-Term(TMT6plex); Q3(Deamidated); K5(Acetyl)	3	0.952	1.077	1.264	0.00675228
534	gGHQNnYkPY	10	D6RD18	Heterogeneous nuclear ribonucleoprotein A/B OS=Homo sapiens OX=9606 GN=HNRNPAB PE=1 SV=1 - [D6RD18_HUMAN]	N-Term(TMT6plex); N6(Deamidated); K8(Acetyl)	2	1.337	0.83	1.406	0.0224676
535	lAAIVAkqVLLGR	13	Q9BSQ6	RPL13A protein (Fragment) OS=Homo sapiens OX=9606 GN=RPL13A PE=2 SV=2 - [Q9BSQ6_HUMAN]	N-Term(TMT6plex); K7(Acetyl); Q8(Deamidated)	2	0.722	0.875	0.672	0.00645534
536	tPSAAYLWVGTGASEAEkTGAqELLR	26	A0A0A0MS51	Gelsolin OS=Homo sapiens OX=9606 GN=GSN PE=1 SV=1 - [A0A0A0MS51_HUMAN]	N-Term(TMT6plex); K18(Acetyl); Q22(Deamidated)	3	0.898	0.785	1.018	0.00553651
537	iEGSNkVPVDPATYGqFYGGDSYIILYNYR	30	A0A0A0MS51	Gelsolin OS=Homo sapiens OX=9606 GN=GSN PE=1 SV=1 - [A0A0A0MS51_HUMAN]	N-Term(Acetyl); N-Term(TMT6plex); K6(TMT6plex); Q16(Deamidated)	4	0.899	0.846	0.841	0.000463087
538	nVYkFELDTSER	12	B2RE46	cDNA, FLJ96923, highly similar to Homo sapiens ribophorin II (RPN2), mRNA OS=Homo sapiens OX=9606 PE=2 SV=1 - [B2RE46_HUMAN]	N-Term(TMT6plex); N1(Deamidated); K4(Acetyl)	3	1.335	1.425	0.917	0.0159164
539	tGcNVLLIqkSILR	14	B7Z2Z8	T-complex protein 1 subunit delta OS=Homo sapiens OX=9606 PE=2 SV=1 - [B7Z2Z8_HUMAN]	N-Term(TMT6plex); C3(Carbamidomethyl); Q9(Deamidated); K10(Acetyl)	2	0.919	0.983	0.81	0.00310622
540	yVWLVYEqDRPLkcDEPILSNR	22	P30086	Phosphatidylethanolamine-binding protein 1 OS=Homo sapiens OX=9606 GN=PEBP1 PE=1 SV=3 - [PEBP1_HUMAN]	N-Term(TMT6plex); Q8(Deamidated); K13(Acetyl); C14(Carbamidomethyl)	3	0.866	0.626	0.851	0.0097337
541	ycQRPcDNLHLckLnLLGR	19	A8K9U6	cDNA FLJ76121, highly similar to Homo sapiens zinc finger CCCH-type, antiviral 1 (ZC3HAV1), transcript variant 1, mRNA OS=Homo sapiens OX=9606 PE=2 SV=1 - [A8K9U6_HUMAN]	N-Term(TMT6plex); C2(Carbamidomethyl); C6(Carbamidomethyl); C12(Carbamidomethyl); K13(Acetyl); N15(Deamidated)	4	0.959	1.067	0.882	0.0030498
542	kYcqRPcDNLHLckLnLLGR	20	A8K9U6	cDNA FLJ76121, highly similar to Homo sapiens zinc finger CCCH-type, antiviral 1 (ZC3HAV1), transcript variant 1, mRNA OS=Homo sapiens OX=9606 PE=2 SV=1 - [A8K9U6_HUMAN]	N-Term(TMT6plex); K1(Acetyl); C3(Carbamidomethyl); Q4(Deamidated); C7(Carbamidomethyl); C13(Carbamidomethyl); K14(Acetyl); N16(Deamidated)	4	1.095	1.164	1.092	0.000442925
543	lqkSVNLSENk	11	A8K922	cDNA FLJ78765 (Fragment) OS=Homo sapiens OX=9606 PE=2 SV=1 - [A8K922_HUMAN]	N-Term(TMT6plex); Q2(Deamidated); K3(Acetyl); K11(TMT6plex)	2	1.156	0.893	1.027	0.00543874
544	lnVDFALIHKER	12	B1ALA9	Ribose-phosphate pyrophosphokinase 1 OS=Homo sapiens OX=9606 GN=PRPS1 PE=1 SV=2 - [B1ALA9_HUMAN]	N-Term(TMT6plex); N-Term(Acetyl); N2(Deamidated)	3	1.159	0.895	0.808	0.0120168
545	sAVGFDYQGkTEk	13	Q76MU0	Cortactin (Fragment) OS=Homo sapiens OX=9606 GN=EMS1 PE=4 SV=1 - [Q76MU0_HUMAN]	N-Term(TMT6plex); K10(Acetyl); K13(TMT6plex)	3	1.182	1.062	1.166	0.00109348
546	iNALTAASEAAcLIVSVDETIknPR	25	Q53HV2	T-complex protein 1 subunit eta (Fragment) OS=Homo sapiens OX=9606 PE=2 SV=1 - [Q53HV2_HUMAN]	N-Term(TMT6plex); C12(Carbamidomethyl); K22(Acetyl); N23(Deamidated)	3	1.099	1.181	0.553	0.0409063
547	nILVEknYTNSPEESSk	17	J3QQU0	Protein IMPACT (Fragment) OS=Homo sapiens OX=9606 GN=IMPACT PE=1 SV=1 - [J3QQU0_HUMAN]	N-Term(TMT6plex); K6(Acetyl); N7(Deamidated); K17(TMT6plex)	3	1.207	0.956	0.9	0.00843951
548	gVMInkDVTHPR	12	B3KX11	T-complex protein 1 subunit gamma OS=Homo sapiens OX=9606 PE=2 SV=1 - [B3KX11_HUMAN]	N-Term(TMT6plex); N5(Deamidated); K6(Acetyl)	3	1.288	1.163	1.415	0.0031716
549	tYnLkkGqTHTLEDFQR	17	Q5H928	3-hydroxyacyl-CoA dehydrogenase type-2 OS=Homo sapiens OX=9606 GN=HSD17B10 PE=1 SV=1 - [Q5H928_HUMAN]	N-Term(TMT6plex); N3(Deamidated); K5(Acetyl); K6(Acetyl); Q8(Deamidated)	3	1.49	1.045	1.451	0.0112735
550	vTNEFVHINnLkLIcR	16	B7Z3E2	cDNA FLJ50777, highly similar to Serine/threonine-protein phosphatase 6 OS=Homo sapiens OX=9606 PE=2 SV=1 - [B7Z3E2_HUMAN]	N-Term(TMT6plex); N10(Deamidated); K12(Acetyl); C15(Carbamidomethyl)	3	0.824	0.799	0.772	0.000353542
551	lMDQnLkcLSAAEEk	15	A0A087WWU8	Tropomyosin alpha-3 chain OS=Homo sapiens OX=9606 GN=TPM3 PE=1 SV=1 - [A0A087WWU8_HUMAN]	N-Term(TMT6plex); N5(Deamidated); K7(Acetyl); C8(Carbamidomethyl); K15(TMT6plex)	3	1.088	1.006	0.953	0.00149156
552	eILGTckMLEqMTDqVADLR	20	B3KXA2	cDNA FLJ45031 fis, clone BRAWH3018548, highly similar to Vinculin OS=Homo sapiens OX=9606 PE=2 SV=1 - [B3KXA2_HUMAN]	N-Term(TMT6plex); C6(Carbamidomethyl); K7(Acetyl); Q11(Deamidated); Q15(Deamidated)	3	1.27	1.075	1.009	0.00487561
553	nWDDmkHLWDYTFGPEk	17	P61160	Actin-related protein 2 OS=Homo sapiens OX=9606 GN=ACTR2 PE=1 SV=1 - [ARP2_HUMAN]	N1(Deamidated); N-Term(TMT6plex); M5(Oxidation); K6(Acetyl); K17(TMT6plex)	3	0.73	0.909	0.8	0.00407848
554	nWDDMkHLWDYTFGPEk	17	P61160	Actin-related protein 2 OS=Homo sapiens OX=9606 GN=ACTR2 PE=1 SV=1 - [ARP2_HUMAN]	N-Term(TMT6plex); N1(Deamidated); K6(Acetyl); K17(TMT6plex)	3	0.618	0.699	0.789	0.00491279
555	eAFEISkEqMQPTHPIR	17	Q04917	14-3-3 protein eta OS=Homo sapiens OX=9606 GN=YWHAH PE=1 SV=4 - [1433F_HUMAN]	N-Term(TMT6plex); K7(Acetyl); Q9(Deamidated)	3	1.334	0.739	1.156	0.0258015
556	aLQqYTLEPSEkPFDLk	17	Q9Y678	Coatomer subunit gamma-1 OS=Homo sapiens OX=9606 GN=COPG1 PE=1 SV=1 - [COPG1_HUMAN]	N-Term(TMT6plex); Q4(Deamidated); K12(Acetyl); K17(TMT6plex)	3	1.066	0.733	0.774	0.0146147
557	vPEPGVPTETIkDMMFqLLR	20	Q00534	Cyclin-dependent kinase 6 OS=Homo sapiens OX=9606 GN=CDK6 PE=1 SV=1 - [CDK6_HUMAN]	N-Term(TMT6plex); K12(Acetyl); Q17(Deamidated)	3	0.603	0.8	0.578	0.0111154
558	sVPFQMLLLLEkMqDSR	17	H7BXK0	Putative ubiquitin carboxyl-terminal hydrolase 41 (Fragment) OS=Homo sapiens OX=9606 GN=USP41 PE=1 SV=1 - [H7BXK0_HUMAN]	N-Term(TMT6plex); K12(Acetyl); Q14(Deamidated)	3	0.77	0.859	0.585	0.0117468
559	eNqkHIYYITGETk	14	P07900	Heat shock protein HSP 90-alpha OS=Homo sapiens OX=9606 GN=HSP90AA1 PE=1 SV=5 - [HS90A_HUMAN]	N-Term(TMT6plex); Q3(Deamidated); K4(Acetyl); K14(TMT6plex)	3	1.097	0.954	1.59	0.0242804
560	eLHINLIPNkqDR	13	P07900	Heat shock protein HSP 90-alpha OS=Homo sapiens OX=9606 GN=HSP90AA1 PE=1 SV=5 - [HS90A_HUMAN]	N-Term(TMT6plex); K10(Acetyl); Q11(Deamidated)	3	1.111	1.259	0.987	0.00490028
561	iESFGSkSGR	10	B2R6X6	Peptidyl-prolyl cis-trans isomerase OS=Homo sapiens OX=9606 PE=2 SV=1 - [B2R6X6_HUMAN]	N-Term(TMT6plex); K7(Acetyl)	2	1.304	1.136	1.743	0.0164284
562	aLcTGEkGFGYk	12	B2R6X6	Peptidyl-prolyl cis-trans isomerase OS=Homo sapiens OX=9606 PE=2 SV=1 - [B2R6X6_HUMAN]	N-Term(TMT6plex); C3(Carbamidomethyl); K7(Acetyl); K12(TMT6plex)	2	1.262	1.288	1.24	0.000120557
563	dLkPSnIFLVDTk	13	B7ZKK7	eIF2AK2 protein OS=Homo sapiens OX=9606 GN=EIF2AK2 PE=2 SV=1 - [B7ZKK7_HUMAN]	N-Term(TMT6plex); K3(Acetyl); N6(Deamidated); K13(TMT6plex)	2	1.229	1.11	1.235	0.0011653
564	dSPcQLEALkLEScGVTSDncR	22	A0A024RC87	Ribonuclease/angiogenin inhibitor 1, isoform CRA_a OS=Homo sapiens OX=9606 GN=RNH1 PE=4 SV=1 - [A0A024RC87_HUMAN]	N-Term(TMT6plex); C4(Carbamidomethyl); K10(Acetyl); C14(Carbamidomethyl); N20(Deamidated); C21(Carbamidomethyl)	3	1.388	0.907	0.972	0.0186105
565	sNEDSLILEkSqNWSSQk	18	O94880	PHD finger protein 14 OS=Homo sapiens OX=9606 GN=PHF14 PE=1 SV=2 - [PHF14_HUMAN]	N-Term(TMT6plex); K10(Acetyl); Q12(Deamidated); K18(TMT6plex)	3	1.898	1.248	1.535	0.0142182
566	gPkPAFGQQHQQQPk	15	H0YIQ2	YLP motif-containing protein 1 (Fragment) OS=Homo sapiens OX=9606 GN=YLPM1 PE=1 SV=1 - [H0YIQ2_HUMAN]	N-Term(TMT6plex); K3(Acetyl); K15(TMT6plex)	3	0.907	1.382	1.084	0.0148575
567	iTVnEVELLVMkALSVGLVk	20	B4DJ66	Proteasome (Prosome, macropain) 26S subunit, non-ATPase, 13, isoform CRA_d OS=Homo sapiens OX=9606 GN=PSMD13 PE=2 SV=1 - [B4DJ66_HUMAN]	N-Term(TMT6plex); N4(Deamidated); K12(Acetyl); K20(TMT6plex)	3	0.664	0.668	0.676	2.77762e-05
568	yTEqLkPFGDVPR	13	Q86SV6	K-glypican OS=Homo sapiens OX=9606 GN=GPC4 PE=3 SV=1 - [Q86SV6_HUMAN]	N-Term(TMT6plex); Q4(Deamidated); K6(Acetyl)	3	1.76	2.174	1.555	0.00975578
569	tNADTDGMVkILGqk	15	B4DFL1	Dihydrolipoyl dehydrogenase OS=Homo sapiens OX=9606 PE=2 SV=1 - [B4DFL1_HUMAN]	N-Term(TMT6plex); K10(Acetyl); Q14(Deamidated); K15(TMT6plex)	3	1.16	1.13	1.231	0.000650386
570	vGILLDEASGVnkNQQPVLPAGLQVPk	27	Q59G73	Exosome component 10 isoform 2 variant (Fragment) OS=Homo sapiens OX=9606 PE=2 SV=1 - [Q59G73_HUMAN]	N-Term(TMT6plex); N12(Deamidated); K13(Acetyl); K27(TMT6plex)	4	0.834	0.907	1.086	0.00625187
571	yGGqPLFSEkFPTLWSGAR	19	H3BQZ7	HCG2044799 OS=Homo sapiens OX=9606 GN=HNRNPUL2-BSCL2 PE=4 SV=1 - [H3BQZ7_HUMAN]	N-Term(TMT6plex); Q4(Deamidated); K10(Acetyl)	3	0.73	0.955	0.705	0.00981065
572	yGGqPLFSEkFPTLWSGAR	19	H3BQZ7	HCG2044799 OS=Homo sapiens OX=9606 GN=HNRNPUL2-BSCL2 PE=4 SV=1 - [H3BQZ7_HUMAN]	N-Term(Acetyl); N-Term(TMT6plex); Q4(Deamidated); K10(TMT6plex)	3	0.89	1.16	0.807	0.0122903
573	gFGFVYFqNHDAADkAAVVk	20	Q13151	Heterogeneous nuclear ribonucleoprotein A0 OS=Homo sapiens OX=9606 GN=HNRNPA0 PE=1 SV=1 - [ROA0_HUMAN]	N-Term(TMT6plex); Q8(Deamidated); K15(Acetyl); K20(TMT6plex)	4	1.037	0.976	1.121	0.001615
574	vFSIPEGqkLFEFR	14	B3KMZ0	cDNA FLJ12979 fis, clone NT2RP2006334, highly similar to WD repeat domain phosphoinositide-interacting protein 2 OS=Homo sapiens OX=9606 PE=2 SV=1 - [B3KMZ0_HUMAN]	N-Term(TMT6plex); Q8(Deamidated); K9(Acetyl)	2	0.62	0.651	0.632	0.000202346
575	qLADGSmDVVVcTLVLcSVQSPR	23	Q6UX53	Methyltransferase-like protein 7B OS=Homo sapiens OX=9606 GN=METTL7B PE=1 SV=2 - [MET7B_HUMAN]	N-Term(Acetyl); N-Term(TMT6plex); M7(Oxidation); C12(Carbamidomethyl); C17(Carbamidomethyl)	3	0.952	0.718	0.866	0.00647155
576	hNmnIGTWDEkGSVVk	16	Q658Z6	Uncharacterized protein DKFZp451J085 OS=Homo sapiens OX=9606 GN=DKFZp451J085 PE=2 SV=1 - [Q658Z6_HUMAN]	N-Term(TMT6plex); M3(Oxidation); N4(Deamidated); K11(Acetyl); K16(TMT6plex)	3	1.246	1.116	1.408	0.00448692
577	hNMnIGTWDEkGSVVk	16	Q658Z6	Uncharacterized protein DKFZp451J085 OS=Homo sapiens OX=9606 GN=DKFZp451J085 PE=2 SV=1 - [Q658Z6_HUMAN]	N-Term(TMT6plex); N4(Deamidated); K11(Acetyl); K16(TMT6plex)	3	1.049	1.044	1.186	0.00180678
578	gLFIIDPnGVIkHLSVNDLPVGR	23	P30048	Thioredoxin-dependent peroxide reductase, mitochondrial OS=Homo sapiens OX=9606 GN=PRDX3 PE=1 SV=3 - [PRDX3_HUMAN]	N-Term(Acetyl); N-Term(TMT6plex); N8(Deamidated); K12(TMT6plex)	4	0.889	1.146	0.857	0.00888309
579	tLQVLIkqEIQR	12	Q9NSY5	Uncharacterized protein DKFZp434L1613 OS=Homo sapiens OX=9606 GN=DKFZp434L1613 PE=2 SV=1 - [Q9NSY5_HUMAN]	N-Term(TMT6plex); K7(Acetyl); Q8(Deamidated)	3	0.989	0.956	0.819	0.0031759
580	gYAFVTFcTkEAAqEAVk	18	Q05CK9	SYNCRIP protein (Fragment) OS=Homo sapiens OX=9606 GN=SYNCRIP PE=2 SV=1 - [Q05CK9_HUMAN]	N-Term(TMT6plex); C8(Carbamidomethyl); K10(Acetyl); Q14(Deamidated); K18(TMT6plex)	3	0.999	0.76	1.018	0.00794694
581	aESFDTWAnkVR	12	B3KXF6	cDNA FLJ45336 fis, clone BRHIP3007609, highly similar to Jumonji/ARID domain-containing protein 1D OS=Homo sapiens OX=9606 PE=2 SV=1 - [B3KXF6_HUMAN]	N-Term(TMT6plex); N9(Deamidated); K10(Acetyl)	2	1.085	0.88	1.026	0.00371392
582	iHTGEkPYNck	11	A0A087X0M6	Zinc finger protein 850 OS=Homo sapiens OX=9606 GN=ZNF850 PE=1 SV=1 - [A0A087X0M6_HUMAN]	N-Term(TMT6plex); K6(Acetyl); C10(Carbamidomethyl); K11(TMT6plex)	3	2.686	2.28	2.818	0.00386997
583	gFDYkTcnVLVALEqQSPDIAQGVHLDR	28	B4DEX8	S-adenosylmethionine synthase OS=Homo sapiens OX=9606 GN=MAT2A PE=2 SV=1 - [B4DEX8_HUMAN]	N-Term(Acetyl); N-Term(TMT6plex); K5(TMT6plex); C7(Carbamidomethyl); N8(Deamidated); Q15(Deamidated)	5	0.924	1.212	0.803	0.0149881
584	snYFLkIIQLLDDYPk	16	F8VU65	60S acidic ribosomal protein P0 (Fragment) OS=Homo sapiens OX=9606 GN=RPLP0 PE=1 SV=1 - [F8VU65_HUMAN]	N-Term(TMT6plex); N2(Deamidated); K6(Acetyl); K16(TMT6plex)	3	0.764	0.868	0.86	0.0016141
585	dWETknFDFEDVFVk	15	Q9BTT5	Similar to NADH dehydrogenase (Ubiquinone) 1 alpha subcomplex, 9 (39kD) (Fragment) OS=Homo sapiens OX=9606 PE=2 SV=1 - [Q9BTT5_HUMAN]	N-Term(TMT6plex); K5(Acetyl); N6(Deamidated); K15(TMT6plex)	3	0.824	0.841	0.881	0.000396086
586	vILAEFDYkAEPLETFPFDqSk	22	Q9UHS8	PRO1975 OS=Homo sapiens OX=9606 PE=2 SV=1 - [Q9UHS8_HUMAN]	N-Term(TMT6plex); K9(Acetyl); Q20(Deamidated); K22(TMT6plex)	4	0.808	0.747	0.844	0.00125095
587	aNSNPFEVkVnR	12	E9PFK5	Nucleolar protein 14 OS=Homo sapiens OX=9606 GN=NOP14 PE=1 SV=1 - [E9PFK5_HUMAN]	N-Term(TMT6plex); K9(Acetyl); N11(Deamidated)	3	1.476	1.636	1.286	0.00472782
588	iFPEGkAqFADIEPk	15	I6QYW0	EGLN1 (Fragment) OS=Homo sapiens OX=9606 GN=EGLN1 PE=4 SV=1 - [I6QYW0_HUMAN]	N-Term(TMT6plex); K6(Acetyl); Q8(Deamidated); K15(TMT6plex)	3	0.82	0.681	0.795	0.0031099
589	aAQNISkTIATSQNR	15	J3KPX7	Prohibitin-2 OS=Homo sapiens OX=9606 GN=PHB2 PE=1 SV=2 - [J3KPX7_HUMAN]	N-Term(TMT6plex); K7(Acetyl)	3	1.306	1.068	1.379	0.00558628
590	eIPLAkDFYVAFqDLPTR	18	Q4ZG57	DNA helicase (Fragment) OS=Homo sapiens OX=9606 GN=MCM6 PE=3 SV=1 - [Q4ZG57_HUMAN]	N-Term(TMT6plex); K6(Acetyl); Q13(Deamidated)	3	0.308	0.774	1.126	0.0898577
591	dLFGDkEFLPqSAFLk	16	B4DE67	cDNA FLJ57259, highly similar to Lysosomal acid lipase/cholesteryl esterhydrolase OS=Homo sapiens OX=9606 PE=2 SV=1 - [B4DE67_HUMAN]	N-Term(TMT6plex); K6(Acetyl); Q11(Deamidated); K16(TMT6plex)	3	0.887	0.828	0.738	0.00279535
592	nQVALNPqNTVFDAkR	16	A0A1U9X7W4	HSPA1A OS=Homo sapiens OX=9606 PE=3 SV=1 - [A0A1U9X7W4_HUMAN]	N-Term(TMT6plex); Q8(Deamidated); K15(Acetyl)	3	1.165	0.87	1.432	0.0191586
593	vEEAQGMMkLVEqLk	15	Q6PKC2	CROP protein (Fragment) OS=Homo sapiens OX=9606 GN=CROP PE=2 SV=1 - [Q6PKC2_HUMAN]	N-Term(TMT6plex); K9(Acetyl); Q13(Deamidated); K15(TMT6plex)	3	0.993	1.307	0.831	0.0174557
594	tLWEnkLMQSR	11	P52655	Transcription initiation factor IIA subunit 1 OS=Homo sapiens OX=9606 GN=GTF2A1 PE=1 SV=1 - [TF2AA_HUMAN]	N-Term(TMT6plex); N5(Deamidated); K6(Acetyl)	2	0.939	0.859	0.937	0.000833691
595	dYELYkYTcqELQR	14	C9JXU6	THO complex subunit 5 homolog (Fragment) OS=Homo sapiens OX=9606 GN=THOC5 PE=1 SV=1 - [C9JXU6_HUMAN]	N-Term(TMT6plex); K6(Acetyl); C9(Carbamidomethyl); Q10(Deamidated)	3	0.967	0.849	1.206	0.0106935
596	hIVkEFk	7	B7Z4V2	cDNA FLJ51907, highly similar to Stress-70 protein, mitochondrial OS=Homo sapiens OX=9606 PE=2 SV=1 - [B7Z4V2_HUMAN]	N-Term(TMT6plex); K4(Acetyl); K7(TMT6plex)	2	1.441	1.143	1.667	0.0112739
597	vLYVYDMLAGkLIPVHqVR	19	J3KSR7	U3 small nucleolar RNA-associated protein 18 homolog (Fragment) OS=Homo sapiens OX=9606 GN=UTP18 PE=1 SV=1 - [J3KSR7_HUMAN]	N-Term(TMT6plex); K11(Acetyl); Q17(Deamidated)	4	0.675	0.875	0.755	0.00567314
598	mEAQLFQLknEPTTR	15	D3DX70	GRIP and coiled-coil domain containing 2, isoform CRA_a OS=Homo sapiens OX=9606 GN=GCC2 PE=4 SV=1 - [D3DX70_HUMAN]	N-Term(TMT6plex); K9(Acetyl); N10(Deamidated)	3	1.062	0.933	0.847	0.00432136
599	mEAQLFQLkNEPTTR	15	D3DX70	GRIP and coiled-coil domain containing 2, isoform CRA_a OS=Homo sapiens OX=9606 GN=GCC2 PE=4 SV=1 - [D3DX70_HUMAN]	N-Term(TMT6plex); K9(Acetyl)	3	1.215	1.082	0.912	0.00665288
600	lEPLkPLk	8	A0A3Q5ADB5	Proline-rich protein 12 OS=Homo sapiens OX=9606 GN=PRR12 PE=1 SV=1 - [A0A3Q5ADB5_HUMAN]	N-Term(TMT6plex); K5(Acetyl); K8(TMT6plex)	3	1.298	1.162	1.08	0.00288985
601	vESPEEIqWFADkFSFHLk	19	Q5JVC2	Citramalyl-CoA lyase, mitochondrial (Fragment) OS=Homo sapiens OX=9606 GN=CLYBL PE=1 SV=1 - [Q5JVC2_HUMAN]	N-Term(Acetyl); N-Term(TMT6plex); Q8(Deamidated); K13(TMT6plex); K19(TMT6plex)	4	1.065	0.984	0.967	0.000903213
602	iTELYkqYDFGk	12	A8K5W7	cDNA FLJ75180, highly similar to Homo sapiens mitochondrial isoleucine tRNA synthetase, mRNA OS=Homo sapiens OX=9606 PE=2 SV=1 - [A8K5W7_HUMAN]	N-Term(TMT6plex); K6(Acetyl); Q7(Deamidated); K12(TMT6plex)	3	1.082	1.103	0.825	0.00784126
603	vNEIVETNRPDSknWQYQETIk	22	B3KT66	Proteasome (Prosome, macropain) 26S subunit, non-ATPase, 6, isoform CRA_c OS=Homo sapiens OX=9606 GN=PSMD6 PE=2 SV=1 - [B3KT66_HUMAN]	N-Term(TMT6plex); K13(Acetyl); N14(Deamidated); K22(TMT6plex)	4	1.003	0.978	1.117	0.00171175
604	vNAPYnkINQR	11	Q9NZQ7	Programmed cell death 1 ligand 1 OS=Homo sapiens OX=9606 GN=CD274 PE=1 SV=1 - [PD1L1_HUMAN]	N-Term(TMT6plex); N6(Deamidated); K7(Acetyl)	3	1.542	1.459	1.464	0.00032583
605	lITkDLSEPYSIYTYR	16	B4E2G1	cDNA FLJ55379, moderately similar to N-terminal acetyltransferase C complex catalytic subunit MAK3 OS=Homo sapiens OX=9606 PE=2 SV=1 - [B4E2G1_HUMAN]	N-Term(TMT6plex); K4(Acetyl)	3	0.931	0.956	0.934	7.0236e-05
606	aQTAPnkDVQR	11	P49588	Alanine--tRNA ligase, cytoplasmic OS=Homo sapiens OX=9606 GN=AARS PE=1 SV=2 - [SYAC_HUMAN]	N-Term(TMT6plex); N6(Deamidated); K7(Acetyl)	3	0.623	0.535	1.632	0.118312
607	dHLIGPNDnDFGkYSFLFk	19	Q8IWR0	Zinc finger CCCH domain-containing protein 7A OS=Homo sapiens OX=9606 GN=ZC3H7A PE=1 SV=1 - [Z3H7A_HUMAN]	N-Term(TMT6plex); N9(Deamidated); K13(Acetyl); K19(TMT6plex)	3	0.893	1.06	0.927	0.00280535
608	tnYEGPYYIckDVAAEEEcR	20	Q8IWR0	Zinc finger CCCH domain-containing protein 7A OS=Homo sapiens OX=9606 GN=ZC3H7A PE=1 SV=1 - [Z3H7A_HUMAN]	N-Term(TMT6plex); N2(Deamidated); C10(Carbamidomethyl); K11(Acetyl); C19(Carbamidomethyl)	3	0.988	0.921	1.096	0.00258012
609	vLFDkVASqGEVVR	14	P07814	Bifunctional glutamate/proline--tRNA ligase OS=Homo sapiens OX=9606 GN=EPRS PE=1 SV=5 - [SYEP_HUMAN]	N-Term(TMT6plex); K5(Acetyl); Q9(Deamidated)	3	1.653	0.983	1.181	0.0235385
610	eILQDkDGLNQR	12	Q9H6R4	Nucleolar protein 6 OS=Homo sapiens OX=9606 GN=NOL6 PE=1 SV=2 - [NOL6_HUMAN]	N-Term(TMT6plex); K6(Acetyl)	3	1.488	2.208	1.618	0.015284
611	eGVDWMnkVMAR	12	B4DUN7	cDNA FLJ57201, highly similar to NADH-ubiquinone oxidoreductase 51 kDa subunit, mitochondrial OS=Homo sapiens OX=9606 PE=2 SV=1 - [B4DUN7_HUMAN]	N-Term(TMT6plex); N7(Deamidated); K8(Acetyl)	2	1.157	1.07	1.118	0.000508771
612	eVQTnDLkEVVNk	13	D6RAT0	40S ribosomal protein S3a OS=Homo sapiens OX=9606 GN=RPS3A PE=1 SV=1 - [D6RAT0_HUMAN]	N-Term(TMT6plex); N5(Deamidated); K8(Acetyl); K13(TMT6plex)	2	1.044	0.892	1.384	0.0168375
613	nDQNLYqVFINYkER	15	B4DHL6	cDNA FLJ60542, highly similar to Protein vav-3 OS=Homo sapiens OX=9606 PE=2 SV=1 - [B4DHL6_HUMAN]	N-Term(TMT6plex); Q7(Deamidated); K13(Acetyl)	3	0.994	1.042	0.708	0.0127447
614	wQAIYkqFDTDR	12	U3KPR7	Calpain small subunit 1 (Fragment) OS=Homo sapiens OX=9606 GN=CAPNS1 PE=1 SV=1 - [U3KPR7_HUMAN]	N-Term(TMT6plex); K6(Acetyl); Q7(Deamidated)	3	0.976	0.925	0.838	0.00194138
615	sQWSLLSEkqR	11	H0Y9L4	Histone-lysine N-methyltransferase NSD2 (Fragment) OS=Homo sapiens OX=9606 GN=NSD2 PE=1 SV=1 - [H0Y9L4_HUMAN]	N-Term(TMT6plex); K9(Acetyl); Q10(Deamidated)	2	1.383	1.13	1.406	0.00454972
616	mNQLTqELFSLkR	13	Q5GIA7	Antigen MU-RMS-40.16A (Fragment) OS=Homo sapiens OX=9606 PE=2 SV=1 - [Q5GIA7_HUMAN]	M1(Oxidation); N-Term(TMT6plex); Q6(Deamidated); K12(Acetyl)	3	0.656	0.974	0.691	0.0165147
617	aLETMnkYDLSGR	13	Q9Y655	Myelin gene expression factor 2 OS=Homo sapiens OX=9606 PE=2 SV=1 - [Q9Y655_HUMAN]	N-Term(TMT6plex); N6(Deamidated); K7(Acetyl)	2	1.383	1.261	1.735	0.0093446
618	mMcGAPSATQPATAETQHIADQVR	24	P04080	Cystatin-B OS=Homo sapiens OX=9606 GN=CSTB PE=1 SV=2 - [CYTB_HUMAN]	N-Term(TMT6plex); N-Term(Acetyl); C3(Carbamidomethyl)	3	1.331	1.459	1.151	0.00459258
619	eLWAHkEVDPGTk	13	J3QL69	LIM domain-containing protein 2 OS=Homo sapiens OX=9606 GN=LIMD2 PE=1 SV=1 - [J3QL69_HUMAN]	N-Term(TMT6plex); K6(Acetyl); K13(TMT6plex)	3	0.845	0.602	1.246	0.0410743
620	dIFnkGFGFGLVk	13	A0A0A0MR02	Voltage-dependent anion-selective channel protein 2 (Fragment) OS=Homo sapiens OX=9606 GN=VDAC2 PE=1 SV=1 - [A0A0A0MR02_HUMAN]	N-Term(TMT6plex); N4(Deamidated); K5(Acetyl); K13(TMT6plex)	3	0.894	0.929	1.044	0.0022401
621	aVTkVQk	7	Q5QNW6	Histone H2B type 2-F OS=Homo sapiens OX=9606 GN=HIST2H2BF PE=1 SV=3 - [H2B2F_HUMAN]	N-Term(TMT6plex); K4(Acetyl); K7(TMT6plex)	2	1.247	1.257	1.345	0.000588351
622	vQEkqHPVPPPAQNQNQVR	19	H0Y2Y8	Zyxin (Fragment) OS=Homo sapiens OX=9606 GN=ZYX PE=1 SV=1 - [H0Y2Y8_HUMAN]	N-Term(TMT6plex); K4(Acetyl); Q5(Deamidated)	3	0.926	0.351	1.284	0.0881442
623	vEnQYQLLkLETNEFQQLQSk	21	Q70UQ0	Inhibitor of nuclear factor kappa-B kinase-interacting protein OS=Homo sapiens OX=9606 GN=IKBIP PE=1 SV=1 - [IKIP_HUMAN]	N-Term(Acetyl); N-Term(TMT6plex); N3(Deamidated); K9(TMT6plex); K21(TMT6plex)	4	0.893	1.107	0.814	0.00859439
624	vSFELFADkVPk	12	A8K486	Peptidyl-prolyl cis-trans isomerase OS=Homo sapiens OX=9606 PE=2 SV=1 - [A8K486_HUMAN]	N-Term(TMT6plex); K9(Acetyl); K12(TMT6plex)	3	0.78	1.053	0.708	0.0150437
625	lYPVASLFTqkR	12	A8MT40	Pyruvate dehydrogenase phosphatase regulatory subunit, mitochondrial OS=Homo sapiens OX=9606 GN=PDPR PE=1 SV=2 - [A8MT40_HUMAN]	N-Term(TMT6plex); Q10(Deamidated); K11(Acetyl)	3	0.828	1.086	0.757	0.012371
626	eVQYLLnkAk	10	A0A087X054	Hypoxia up-regulated protein 1 OS=Homo sapiens OX=9606 GN=HYOU1 PE=1 SV=1 - [A0A087X054_HUMAN]	N-Term(TMT6plex); N7(Deamidated); K8(Acetyl); K10(TMT6plex)	2	1.186	0.922	1.159	0.00587817
627	eVQYLLNkAk	10	A0A087X054	Hypoxia up-regulated protein 1 OS=Homo sapiens OX=9606 GN=HYOU1 PE=1 SV=1 - [A0A087X054_HUMAN]	N-Term(TMT6plex); K8(Acetyl); K10(TMT6plex)	3	0.902	0.741	0.889	0.0037222
628	rVPqAkPVAVEEk	13	C9JUN5	Coiled-coil domain-containing protein 12 (Fragment) OS=Homo sapiens OX=9606 GN=CCDC12 PE=1 SV=2 - [C9JUN5_HUMAN]	N-Term(TMT6plex); Q4(Deamidated); K6(Acetyl); K13(TMT6plex)	3	1.106	1.135	1.267	0.00179047
629	iVQknLDGPNFWWGNFR	17	Q8NCR0	UDP-GalNAc:beta-1,3-N-acetylgalactosaminyltransferase 2 OS=Homo sapiens OX=9606 GN=B3GALNT2 PE=1 SV=1 - [B3GL2_HUMAN]	N-Term(TMT6plex); K4(Acetyl); N5(Deamidated)	3	0.842	1.006	0.842	0.00369632
630	lADIcknLNFR	11	A0A024R643	KIAA1008, isoform CRA_b OS=Homo sapiens OX=9606 GN=KIAA1008 PE=4 SV=1 - [A0A024R643_HUMAN]	N-Term(TMT6plex); C5(Carbamidomethyl); K6(Acetyl); N7(Deamidated)	3	0.785	0.895	0.735	0.00342865
631	sLSPQLLqQMPSKPEGAAK	19	A0A2R8Y2H5	SH3 and multiple ankyrin repeat domains protein 2 (Fragment) OS=Homo sapiens OX=9606 GN=SHANK2 PE=1 SV=1 - [A0A2R8Y2H5_HUMAN]	N-Term(TMT6plex); N-Term(Acetyl); Q8(Deamidated)	3	0.764	0.88	0.782	0.00198069
632	iVAEEFLknF	10	P59998	Actin-related protein 2/3 complex subunit 4 OS=Homo sapiens OX=9606 GN=ARPC4 PE=1 SV=3 - [ARPC4_HUMAN]	N-Term(TMT6plex); K8(Acetyl); N9(Deamidated)	2	0.724	0.754	0.623	0.00318597
633	mFDknLQDLVR	11	Q9UEB0	Delta adaptin (Fragment) OS=Homo sapiens OX=9606 PE=4 SV=1 - [Q9UEB0_HUMAN]	N-Term(TMT6plex); K4(Acetyl); N5(Deamidated)	3	0.915	1.335	0.369	0.08911
634	gFVEFAAkPPAR	12	B4DWI8	cDNA FLJ57805, highly similar to Homo sapiens paraspeckle component 1 (PSPC1), transcript variant alpha, mRNA OS=Homo sapiens OX=9606 PE=2 SV=1 - [B4DWI8_HUMAN]	N-Term(TMT6plex); K8(Acetyl)	3	0.999	1.352	1.177	0.00742516
635	aVYPAFDknNPSNk	14	Q53HE9	Ankylosis, progressive homolog (Fragment) OS=Homo sapiens OX=9606 PE=2 SV=1 - [Q53HE9_HUMAN]	N-Term(TMT6plex); K8(Acetyl); N9(Deamidated); K14(TMT6plex)	3	1.22	0.851	1.095	0.0103775
636	nWqkEAFHk	9	B0QYG7	Protein kinase C and casein kinase substrate in neurons protein 2 (Fragment) OS=Homo sapiens OX=9606 GN=PACSIN2 PE=1 SV=1 - [B0QYG7_HUMAN]	N-Term(TMT6plex); Q3(Deamidated); K4(Acetyl); K9(TMT6plex)	3	1.004	1.042	0.959	0.000573038
637	ekLcYVALDFEqEMAMVASSSSLEk	25	P0CG39	POTE ankyrin domain family member J OS=Homo sapiens OX=9606 GN=POTEJ PE=3 SV=1 - [POTEJ_HUMAN]	N-Term(Acetyl); N-Term(TMT6plex); K2(TMT6plex); C4(Carbamidomethyl); Q12(Deamidated); K25(TMT6plex)	4	1.185	0.877	0.954	0.00836729
638	vAPEEHPILLTEAPLnPkANR	21	P0CG39	POTE ankyrin domain family member J OS=Homo sapiens OX=9606 GN=POTEJ PE=3 SV=1 - [POTEJ_HUMAN]	N-Term(TMT6plex); N16(Deamidated); K18(Acetyl)	4	1.215	1.26	1.139	0.000858017
639	eKLcYVALDFEQEMAMVASSSSLEk	25	P0CG39	POTE ankyrin domain family member J OS=Homo sapiens OX=9606 GN=POTEJ PE=3 SV=1 - [POTEJ_HUMAN]	N-Term(Acetyl); N-Term(TMT6plex); C4(Carbamidomethyl); K25(TMT6plex)	4	0.927	0.753	0.843	0.00354961
640	lFTqEYILALNELNAGmEVVkK	22	A0A087WU05	C-Maf-inducing protein OS=Homo sapiens OX=9606 GN=CMIP PE=1 SV=1 - [A0A087WU05_HUMAN]	N-Term(TMT6plex); Q4(Deamidated); M17(Oxidation); K21(Acetyl)	3	0.64	0.729	0.628	0.00228228
641	rkPDTIEVxqmkAQAR	16	Q9UJU1	Cytovillin 2 (Fragment) OS=Homo sapiens OX=9606 GN=VIL2 PE=2 SV=1 - [Q9UJU1_HUMAN]	N-Term(TMT6plex); K2(TMT6plex); X9(L); Q10(Deamidated); M11(Oxidation); K12(Acetyl)	4	1.475	1.131	1.466	0.00688321
642	yVNYIkTSEVVR	12	H0YDX2	ER membrane protein complex subunit 7 (Fragment) OS=Homo sapiens OX=9606 GN=EMC7 PE=1 SV=1 - [H0YDX2_HUMAN]	N-Term(TMT6plex); K6(Acetyl)	3	1.211	1.105	1.072	0.00137564
643	lnkPFLFDTk	10	D6RB85	Calnexin (Fragment) OS=Homo sapiens OX=9606 GN=CANX PE=1 SV=1 - [D6RB85_HUMAN]	N-Term(TMT6plex); N2(Deamidated); K3(Acetyl); K10(TMT6plex)	2	1.11	1.109	1.172	0.000339599
644	iLTkYTLLLGqDENSVIk	18	J3QR28	Nucleolar protein 11 (Fragment) OS=Homo sapiens OX=9606 GN=NOL11 PE=1 SV=1 - [J3QR28_HUMAN]	N-Term(TMT6plex); K4(Acetyl); Q11(Deamidated); K18(TMT6plex)	3	0.785	0.696	0.783	0.00150799
645	lIGDAAkNQVAmNPTNTIFDAk	22	A0A384MDT7	Epididymis secretory sperm binding protein OS=Homo sapiens OX=9606 PE=2 SV=1 - [A0A384MDT7_HUMAN]	N-Term(TMT6plex); K7(Acetyl); M12(Oxidation); K22(TMT6plex)	3	1.178	0.992	1.326	0.00680504
646	mAQWGnkPIc	10	B4E2J2	cDNA FLJ51755, highly similar to Glutathione S-transferase Mu 3 OS=Homo sapiens OX=9606 PE=2 SV=1 - [B4E2J2_HUMAN]	M1(Oxidation); N-Term(TMT6plex); N6(Deamidated); K7(Acetyl); C10(Carbamidomethyl)	2	1.45	1.039	1.343	0.00916096
647	mAQWGnkPIc	10	B4E2J2	cDNA FLJ51755, highly similar to Glutathione S-transferase Mu 3 OS=Homo sapiens OX=9606 PE=2 SV=1 - [B4E2J2_HUMAN]	N-Term(TMT6plex); N6(Deamidated); K7(Acetyl); C10(Carbamidomethyl)	2	0.94	0.999	1.045	0.000932069
648	vIEcDVVkDYAFVHMEk	17	A0A0S2Z567	RNA binding motif protein 14 isoform 2 OS=Homo sapiens OX=9606 GN=RBM14 PE=2 SV=1 - [A0A0S2Z567_HUMAN]	N-Term(TMT6plex); C4(Carbamidomethyl); K8(Acetyl); K17(TMT6plex)	3	0.923	1.047	0.918	0.00191534
649	aVHkEFqQNNWHAVGcGFR	19	E5RJR3	Methionine adenosyltransferase 2 subunit beta OS=Homo sapiens OX=9606 GN=MAT2B PE=1 SV=1 - [E5RJR3_HUMAN]	N-Term(TMT6plex); K4(Acetyl); Q7(Deamidated); C16(Carbamidomethyl)	4	1.169	1.143	1.005	0.00211172
650	tYTWnTkEEAk	11	Q05C41	PRPF40A protein (Fragment) OS=Homo sapiens OX=9606 GN=PRPF40A PE=2 SV=1 - [Q05C41_HUMAN]	N-Term(TMT6plex); N5(Deamidated); K7(Acetyl); K11(TMT6plex)	2	1.738	1.122	1.268	0.0177567
651	nTDqATMPDNTAAQk	15	Q7Z406	Myosin-14 OS=Homo sapiens OX=9606 GN=MYH14 PE=1 SV=2 - [MYH14_HUMAN]	N-Term(Acetyl); N-Term(TMT6plex); Q4(Deamidated); K15(TMT6plex)	3	1.761	1.457	1.774	0.0038515
652	lVFLVknFPVGQR	13	D3DWL9	Cleavage and polyadenylation specific factor 1, 160kDa, isoform CRA_a OS=Homo sapiens OX=9606 GN=CPSF1 PE=4 SV=1 - [D3DWL9_HUMAN]	N-Term(TMT6plex); K6(Acetyl); N7(Deamidated)	3	0.517	1.188	0.68	0.0589427
653	sGAVqkcSAcR	11	O60884	DnaJ homolog subfamily A member 2 OS=Homo sapiens OX=9606 GN=DNAJA2 PE=1 SV=1 - [DNJA2_HUMAN]	N-Term(TMT6plex); Q5(Deamidated); K6(Acetyl); C7(Carbamidomethyl); C10(Carbamidomethyl)	3	1.183	0.882	0.882	0.0102717
654	eGVWknPVLLk	11	Q13129	Zinc finger protein Rlf OS=Homo sapiens OX=9606 GN=RLF PE=1 SV=2 - [RLF_HUMAN]	N-Term(TMT6plex); K5(Acetyl); N6(Deamidated); K11(TMT6plex)	3	1.196	1.542	1.109	0.010468
655	lLSkTPELnLDQFHDk	16	P27824	Calnexin OS=Homo sapiens OX=9606 GN=CANX PE=1 SV=2 - [CALX_HUMAN]	N-Term(TMT6plex); K4(Acetyl); N9(Deamidated); K16(TMT6plex)	3	0.713	0.832	0.542	0.014323
656	sIQTPQSHGTLTAELWDnkVAPPAVLNDISk	31	E7EPN9	Protein PRRC2C OS=Homo sapiens OX=9606 GN=PRRC2C PE=1 SV=1 - [E7EPN9_HUMAN]	N-Term(Acetyl); N-Term(TMT6plex); N18(Deamidated); K19(TMT6plex); K31(TMT6plex)	5	0.799	0.877	1.003	0.00439991
657	aVDIPHMDIEALkk	14	P62906	60S ribosomal protein L10a OS=Homo sapiens OX=9606 GN=RPL10A PE=1 SV=2 - [RL10A_HUMAN]	N-Term(TMT6plex); K13(Acetyl); K14(TMT6plex)	3	0.887	0.902	0.873	8.90339e-05
658	tVPcGNELHkFLIWDTAGQER	21	Q13636	Ras-related protein Rab-31 OS=Homo sapiens OX=9606 GN=RAB31 PE=1 SV=1 - [RAB31_HUMAN]	N-Term(TMT6plex); C4(Carbamidomethyl); K10(Acetyl)	3	0.79	0.76	0.888	0.00225419
659	lAGDkAnYWWLR	12	P31939	Bifunctional purine biosynthesis protein PURH OS=Homo sapiens OX=9606 GN=ATIC PE=1 SV=3 - [PUR9_HUMAN]	N-Term(TMT6plex); K5(Acetyl); N7(Deamidated)	2	0.889	0.792	0.809	0.00129568
660	vLITTDLLGk	10	J3KSZ0	Eukaryotic initiation factor 4A-I (Fragment) OS=Homo sapiens OX=9606 GN=EIF4A1 PE=1 SV=1 - [J3KSZ0_HUMAN]	N-Term(TMT6plex); K10(Acetyl)	2	0.694	0.617	1.019	0.0242465
661	iqIADLMEEKFR	12	D3DUZ3	Interferon, gamma-inducible protein 16, isoform CRA_a OS=Homo sapiens OX=9606 GN=IFI16 PE=4 SV=1 - [D3DUZ3_HUMAN]	N-Term(TMT6plex); N-Term(Acetyl); Q2(Deamidated)	2	1.062	0.942	1.045	0.00135786
662	gASnkYLVEFR	11	Q16186	Proteasomal ubiquitin receptor ADRM1 OS=Homo sapiens OX=9606 GN=ADRM1 PE=1 SV=2 - [ADRM1_HUMAN]	N-Term(TMT6plex); N4(Deamidated); K5(Acetyl)	2	0.961	0.869	1.245	0.0119699
663	lMSSNSTDLPLnIEcFMNDkDVSGk	25	A0A024RDQ0	Heat shock 105kDa/110kDa protein 1, isoform CRA_a OS=Homo sapiens OX=9606 GN=HSPH1 PE=3 SV=1 - [A0A024RDQ0_HUMAN]	N-Term(TMT6plex); N12(Deamidated); C15(Carbamidomethyl); K20(Acetyl); K25(TMT6plex)	4	0.824	0.695	0.767	0.00239046
664	ikLHQEDnDYINASLIk	17	P18031	Tyrosine-protein phosphatase non-receptor type 1 OS=Homo sapiens OX=9606 GN=PTPN1 PE=1 SV=1 - [PTN1_HUMAN]	N-Term(Acetyl); N-Term(TMT6plex); K2(TMT6plex); N8(Deamidated); K17(TMT6plex)	4	0.991	1.037	1.054	0.00033535
665	tkEEVnEWFTkYTEMDYAR	19	Q9UKD2	mRNA turnover protein 4 homolog OS=Homo sapiens OX=9606 GN=MRTO4 PE=1 SV=2 - [MRT4_HUMAN]	N-Term(TMT6plex); K2(TMT6plex); N6(Deamidated); K11(Acetyl)	3	0.83	0.751	0.891	0.0024101
666	dIQSLPqkAAVR	12	A8K9B9	cDNA FLJ77391, highly similar to Homo sapiens EH-domain containing 4 (EHD4), mRNA OS=Homo sapiens OX=9606 PE=2 SV=1 - [A8K9B9_HUMAN]	N-Term(TMT6plex); Q7(Deamidated); K8(Acetyl)	2	1.03	0.932	1.264	0.00828368
667	sDEWFAkHnkPk	12	B4DX01	cDNA FLJ59092 OS=Homo sapiens OX=9606 PE=2 SV=1 - [B4DX01_HUMAN]	N-Term(TMT6plex); K7(Acetyl); N9(Deamidated); K10(TMT6plex); K12(TMT6plex)	4	1.302	1.191	1.313	0.000941878
668	iFGSNknRPEDYQGGR	16	Q15084	Protein disulfide-isomerase A6 OS=Homo sapiens OX=9606 GN=PDIA6 PE=1 SV=1 - [PDIA6_HUMAN]	N-Term(TMT6plex); K6(Acetyl); N7(Deamidated)	3	1.215	0.875	1.363	0.0153901
669	fTFIEkcnNPR	11	Q59ET3	Chaperonin containing TCP1, subunit 6A isoform a variant (Fragment) OS=Homo sapiens OX=9606 PE=2 SV=1 - [Q59ET3_HUMAN]	N-Term(TMT6plex); K6(Acetyl); C7(Carbamidomethyl); N8(Deamidated)	2	1.487	0.891	1.065	0.0229557
670	eDLqLWcHKR	10	B4DM26	cDNA FLJ57322, highly similar to Homo sapiens lysocardiolipin acyltransferase (LYCAT), transcript variant 1, mRNA OS=Homo sapiens OX=9606 PE=2 SV=1 - [B4DM26_HUMAN]	N-Term(Acetyl); N-Term(TMT6plex); Q4(Deamidated); C7(Carbamidomethyl)	3	1.302	1.354	1.582	0.00368453
671	lDDLYQqkIk	10	O14777	Kinetochore protein NDC80 homolog OS=Homo sapiens OX=9606 GN=NDC80 PE=1 SV=1 - [NDC80_HUMAN]	N-Term(TMT6plex); Q7(Deamidated); K8(Acetyl); K10(TMT6plex)	2	0.805	0.824	0.961	0.00322415
672	snLKEVLNAVk	11	A8K6X9	cDNA FLJ76427, highly similar to Homo sapiens SH2 domain binding protein 1 (tetratricopeptide repeat containing) (SH2BP1), mRNA OS=Homo sapiens OX=9606 PE=2 SV=1 - [A8K6X9_HUMAN]	N-Term(Acetyl); N-Term(TMT6plex); N2(Deamidated); K11(TMT6plex)	2	1.192	1.276	0.875	0.0117939
673	iFSFAHqTISALIk	14	Q5HYM2	Uncharacterized protein DKFZp686O2462 (Fragment) OS=Homo sapiens OX=9606 GN=DKFZp686O2462 PE=4 SV=1 - [Q5HYM2_HUMAN]	N-Term(Acetyl); N-Term(TMT6plex); Q7(Deamidated); K14(TMT6plex)	3	0.385	1.064	0.635	0.0726907
674	aAqAAGIcYITSTFAScSLEDIVIAAPEGLR	31	Q9NYQ3	Hydroxyacid oxidase 2 OS=Homo sapiens OX=9606 GN=HAO2 PE=1 SV=1 - [HAOX2_HUMAN]	N-Term(Acetyl); N-Term(TMT6plex); Q3(Deamidated); C8(Carbamidomethyl); C17(Carbamidomethyl)	6	1.38	2.126	2.124	0.0170636
675	lnADVLKTAEk	11	C9IZX9	GTPase-activating protein and VPS9 domain-containing protein 1 (Fragment) OS=Homo sapiens OX=9606 GN=GAPVD1 PE=1 SV=1 - [C9IZX9_HUMAN]	N-Term(Acetyl); N-Term(TMT6plex); N2(Deamidated); K11(TMT6plex)	2	1.099	1.122	0.94	0.0029361
676	tAEDAkDFFk	10	H3BPF6	Prefoldin subunit 5 (Fragment) OS=Homo sapiens OX=9606 GN=PFDN5 PE=1 SV=1 - [H3BPF6_HUMAN]	N-Term(TMT6plex); K6(Acetyl); K10(TMT6plex)	2	1.102	1.094	1.039	0.000337042
677	eLLTkTVLqQVIEDGSk	17	H0Y450	Probable arginine--tRNA ligase, mitochondrial (Fragment) OS=Homo sapiens OX=9606 GN=RARS2 PE=1 SV=1 - [H0Y450_HUMAN]	N-Term(TMT6plex); K5(Acetyl); Q9(Deamidated); K17(Acetyl)	4	0.752	0.961	0.649	0.0133187
678	aGVqLEPFLHQVGGHmSVmk	20	A0A0U1RRE0	Kinase (Fragment) OS=Homo sapiens OX=9606 GN=IP6K3 PE=3 SV=1 - [A0A0U1RRE0_HUMAN]	N-Term(TMT6plex); Q4(Deamidated); M16(Oxidation); M19(Oxidation); K20(Acetyl)	4	1.02	1.254	1.012	0.00520934
679	vTYFEknFNLR	11	D3DRH1	Dedicator of cytokinesis 8, isoform CRA_a OS=Homo sapiens OX=9606 GN=DOCK8 PE=3 SV=1 - [D3DRH1_HUMAN]	N-Term(TMT6plex); K6(Acetyl); N7(Deamidated)	3	1.063	1.251	1.548	0.0118147
680	tQAFEADnLkGLEk	14	A0A0U1RQV4	Rho-associated protein kinase 1 OS=Homo sapiens OX=9606 GN=ROCK1 PE=1 SV=1 - [A0A0U1RQV4_HUMAN]	N-Term(TMT6plex); N8(Deamidated); K10(Acetyl); K14(TMT6plex)	3	1.079	1.003	1.057	0.000465305
681	aSGSGTknLDFR	12	R4GNG8	Zinc finger matrin-type protein 2 (Fragment) OS=Homo sapiens OX=9606 GN=ZMAT2 PE=1 SV=1 - [R4GNG8_HUMAN]	N-Term(Acetyl); N-Term(TMT6plex); K7(Acetyl); N8(Deamidated)	3	1.33	1.283	1.633	0.00595132
682	qTHTGTDmAVFcLLcGk	17	Q05516	Zinc finger and BTB domain-containing protein 16 OS=Homo sapiens OX=9606 GN=ZBTB16 PE=1 SV=2 - [ZBT16_HUMAN]	N-Term(Acetyl); N-Term(TMT6plex); M8(Oxidation); C12(Carbamidomethyl); C15(Carbamidomethyl); K17(TMT6plex)	5	0.541	0.431	2.05	0.193569
683	eTSEDIGLLHEVVSLcHMTSDFQqSLNISDk	31	A0A024R987	HCG2039668, isoform CRA_f OS=Homo sapiens OX=9606 GN=hCG_2039668 PE=4 SV=1 - [A0A024R987_HUMAN]	N-Term(Acetyl); N-Term(TMT6plex); C16(Carbamidomethyl); Q24(Deamidated); K31(TMT6plex)	5	1.38	1.416	1.425	9.54578e-05
684	vYNVTQHAVGIVVnkQVk	18	P46778	60S ribosomal protein L21 OS=Homo sapiens OX=9606 GN=RPL21 PE=1 SV=2 - [RL21_HUMAN]	N-Term(TMT6plex); N14(Deamidated); K15(Acetyl); K18(TMT6plex)	4	0.829	1.115	0.912	0.00786852
685	sILSkYDEELEGERPHSFR	19	B4DDH9	cDNA FLJ53820, highly similar to U4/U6.U5 tri-snRNP-associated protein 1 OS=Homo sapiens OX=9606 PE=2 SV=1 - [B4DDH9_HUMAN]	N-Term(TMT6plex); N-Term(Acetyl); K5(TMT6plex)	5	1.148	1.078	1.02	0.0011676
686	nFGTkISAR	9	B1APP6	ATP-dependent 6-phosphofructokinase, platelet type OS=Homo sapiens OX=9606 GN=PFKP PE=1 SV=2 - [B1APP6_HUMAN]	N-Term(TMT6plex); K5(Acetyl)	2	1.189	0.933	1.169	0.0055683
687	nLFTkTHPQWYPAR	14	A0A384NL45	Epididymis secretory sperm binding protein OS=Homo sapiens OX=9606 PE=2 SV=1 - [A0A384NL45_HUMAN]	N-Term(TMT6plex); N1(Deamidated); K5(Acetyl)	3	1.051	1.192	0.987	0.00314824
688	sLFSDkqMIk	10	A0A024R7U6	DNA helicase OS=Homo sapiens OX=9606 GN=MCM4 PE=3 SV=1 - [A0A024R7U6_HUMAN]	N-Term(TMT6plex); K6(Acetyl); Q7(Deamidated); K10(TMT6plex)	3	1.04	1.068	1.276	0.00432683
689	eFSGnPIkVSFATR	14	Q59H57	Fusion (Involved in t(12;16) in malignant liposarcoma) isoform a variant (Fragment) OS=Homo sapiens OX=9606 PE=2 SV=1 - [Q59H57_HUMAN]	N-Term(TMT6plex); N5(Deamidated); K8(Acetyl)	3	1.279	1.398	1.065	0.00604526
690	kmPQLLSVYLEENk	14	E7EW58	Leucine-rich repeat neuronal protein 3 (Fragment) OS=Homo sapiens OX=9606 GN=LRRN3 PE=4 SV=1 - [E7EW58_HUMAN]	N-Term(TMT6plex); K1(Acetyl); M2(Oxidation); K14(TMT6plex)	4	0.976	1.751	1.357	0.0259633
691	mAALEAkIcHqIEYYFGDFNLPR	23	B5BUB5	Autoantigen La (Fragment) OS=Homo sapiens OX=9606 GN=SSB PE=2 SV=1 - [B5BUB5_HUMAN]	N-Term(Acetyl); N-Term(TMT6plex); K7(TMT6plex); C9(Carbamidomethyl); Q11(Deamidated)	4	0.726	0.901	0.697	0.00669773
692	vLGHFEkPLFLELcR	15	M0R2K2	Neuropathy target esterase (Fragment) OS=Homo sapiens OX=9606 GN=PNPLA6 PE=1 SV=1 - [M0R2K2_HUMAN]	N-Term(TMT6plex); K7(Acetyl); C14(Carbamidomethyl)	3	0.757	1.061	0.671	0.0197317
693	aSASSSAkk	9	B4DXT9	cDNA FLJ53852 OS=Homo sapiens OX=9606 PE=2 SV=1 - [B4DXT9_HUMAN]	N-Term(TMT6plex); K8(Acetyl); K9(TMT6plex)	2	1.771	1.507	1.823	0.0032937
694	iDYDLkAAMqEAR	13	H0YA68	Alpha-mannosidase (Fragment) OS=Homo sapiens OX=9606 GN=MAN2B2 PE=1 SV=1 - [H0YA68_HUMAN]	N-Term(TMT6plex); K6(Acetyl); Q10(Deamidated)	3	0.852	0.933	0.958	0.00122196
695	lQDEIQnMkEEMAR	14	P08670	Vimentin OS=Homo sapiens OX=9606 GN=VIM PE=1 SV=4 - [VIME_HUMAN]	N-Term(TMT6plex); N7(Deamidated); K9(Acetyl)	2	1.457	1.351	1.313	0.000982379
696	yLqFDIkAFVENNPAIk	17	Q58F08	RBR-type E3 ubiquitin transferase (Fragment) OS=Homo sapiens OX=9606 GN=ANKIB1 PE=2 SV=1 - [Q58F08_HUMAN]	N-Term(Acetyl); N-Term(TMT6plex); Q3(Deamidated); K7(Acetyl); K17(TMT6plex)	4	0.658	1.045	1.176	0.0252652
697	eLAFkAGDVIk	11	A0A096LNY0	Rho guanine nucleotide exchange factor 9 (Fragment) OS=Homo sapiens OX=9606 GN=ARHGEF9 PE=4 SV=1 - [A0A096LNY0_HUMAN]	N-Term(Acetyl); N-Term(TMT6plex); K5(Acetyl); K11(TMT6plex)	2	1.761	1.548	1.99	0.00517992
698	tWFDkPnFNR	10	Q5T8P6	RNA-binding protein 26 OS=Homo sapiens OX=9606 GN=RBM26 PE=1 SV=3 - [RBM26_HUMAN]	N-Term(TMT6plex); K5(Acetyl); N7(Deamidated)	3	1.224	1.18	1.005	0.00344652
699	nNEVWLIqkNEPTkENE	17	Q9Y5Z4	Heme-binding protein 2 OS=Homo sapiens OX=9606 GN=HEBP2 PE=1 SV=1 - [HEBP2_HUMAN]	N-Term(TMT6plex); Q8(Deamidated); K9(Acetyl); K14(TMT6plex)	3	1.012	1.264	1.171	0.00407509
700	fWcDHMSLIVTIk	13	Q9HDA7	Uncharacterized protein CATX-15 OS=Homo sapiens OX=9606 GN=CATX-15 PE=2 SV=1 - [Q9HDA7_HUMAN]	N-Term(Acetyl); N-Term(TMT6plex); C3(Carbamidomethyl); K13(TMT6plex)	3	0.69	0.917	1.133	0.0190505
701	ePATInYPFEkGPLSPR	17	E9PN51	NADH dehydrogenase [ubiquinone] iron-sulfur protein 8, mitochondrial (Fragment) OS=Homo sapiens OX=9606 GN=NDUFS8 PE=1 SV=1 - [E9PN51_HUMAN]	N-Term(TMT6plex); N6(Deamidated); K11(Acetyl)	3	1.154	0.967	1.3	0.00706659
702	kKDLSLEEIQk	11	A2A2D0	Stathmin (Fragment) OS=Homo sapiens OX=9606 GN=STMN1 PE=1 SV=8 - [A2A2D0_HUMAN]	N-Term(TMT6plex); K1(Acetyl); K11(TMT6plex)	3	1.251	1.146	1.313	0.00154963
703	vISkHDLGHFMLR	13	M0R192	Flavin reductase (NADPH) OS=Homo sapiens OX=9606 GN=BLVRB PE=1 SV=1 - [M0R192_HUMAN]	N-Term(TMT6plex); N-Term(Acetyl); K4(TMT6plex)	5	0.869	1.19	0.777	0.0170874
704	iHNFGLIqEkLAR	13	B3KPA6	Acyl-Coenzyme A dehydrogenase, very long chain, isoform CRA_e OS=Homo sapiens OX=9606 GN=ACADVL PE=2 SV=1 - [B3KPA6_HUMAN]	N-Term(TMT6plex); Q8(Deamidated); K10(Acetyl)	3	1.048	0.953	0.849	0.00363913
705	gSTqGKILcFYGPPGVGk	18	K7EJE8	Lon protease homolog, mitochondrial OS=Homo sapiens OX=9606 GN=LONP1 PE=1 SV=1 - [K7EJE8_HUMAN]	N-Term(Acetyl); N-Term(TMT6plex); Q4(Deamidated); C9(Carbamidomethyl); K18(TMT6plex)	3	1.059	0.996	1.032	0.000314347
706	tEATqGLVLWSGKATER	17	A0A087X208	Agrin OS=Homo sapiens OX=9606 GN=AGRN PE=1 SV=1 - [A0A087X208_HUMAN]	N-Term(TMT6plex); N-Term(Acetyl); Q5(Deamidated)	3	1.077	0.861	1.194	0.0086154
707	qYLLTGqVLSDGk	13	Q99727	Metalloproteinase inhibitor 4 OS=Homo sapiens OX=9606 GN=TIMP4 PE=2 SV=1 - [TIMP4_HUMAN]	N-Term(Acetyl); N-Term(TMT6plex); Q7(Deamidated); K13(TMT6plex)	5	1.004	1.219	1.096	0.00315402
708	aALEGVSkDLqAR	13	Q13049	E3 ubiquitin-protein ligase TRIM32 OS=Homo sapiens OX=9606 GN=TRIM32 PE=1 SV=2 - [TRI32_HUMAN]	N-Term(TMT6plex); K8(Acetyl); Q11(Deamidated)	2	1.135	0.972	1.385	0.010479
709	sVAFPPFPSGRncFPKQTAAQVTLk	25	Q9P0M6	Core histone macro-H2A.2 OS=Homo sapiens OX=9606 GN=H2AFY2 PE=1 SV=3 - [H2AW_HUMAN]	N-Term(Acetyl); N-Term(TMT6plex); N12(Deamidated); C13(Carbamidomethyl); K25(TMT6plex)	3	1.251	0.552	1.047	0.0445566
710	eADEEGGENGPADqGFqPQEEEER	24	Q6AI22	Uncharacterized protein DKFZp686H16106 (Fragment) OS=Homo sapiens OX=9606 GN=DKFZp686H16106 PE=2 SV=1 - [Q6AI22_HUMAN]	N-Term(Acetyl); N-Term(TMT6plex); Q14(Deamidated); Q17(Deamidated)	3	1.38	1.416	1.425	9.54578e-05
711	vEVKEMEkLVIQLk	14	B4DV64	cDNA FLJ61420, highly similar to Homo sapiens olfactomedin 4 (OLFM4), mRNA OS=Homo sapiens OX=9606 PE=2 SV=1 - [B4DV64_HUMAN]	N-Term(Acetyl); N-Term(TMT6plex); K8(Acetyl); K14(TMT6plex)	3	0.695	1.053	0.577	0.0324494
712	mFADDLHNLnkR	12	M0R176	39S ribosomal protein L51, mitochondrial OS=Homo sapiens OX=9606 GN=MRPL51 PE=1 SV=1 - [M0R176_HUMAN]	N-Term(TMT6plex); N10(Deamidated); K11(Acetyl)	3	1.251	1.361	1.547	0.00385999
713	iTDLMEkkFqGVAcLDk	17	Q05CU9	MNDA protein (Fragment) OS=Homo sapiens OX=9606 GN=MNDA PE=2 SV=1 - [Q05CU9_HUMAN]	N-Term(TMT6plex); K7(Acetyl); K8(Acetyl); Q10(Deamidated); C14(Carbamidomethyl); K17(TMT6plex)	3	0.963	1.004	0.873	0.00166601
714	aMGImnSFLNDIFER	15	Q6DRA6	Putative histone H2B type 2-D OS=Homo sapiens OX=9606 GN=HIST2H2BD PE=5 SV=3 - [H2B2D_HUMAN]	N-Term(Acetyl); N-Term(TMT6plex); M5(Oxidation); N6(Deamidated)	3	1.144	1.106	1.1	0.00015216
715	eSEAVEWQQkAQmVQEDLEk	20	P26038	Moesin OS=Homo sapiens OX=9606 GN=MSN PE=1 SV=3 - [MOES_HUMAN]	N-Term(Acetyl); N-Term(TMT6plex); K10(Acetyl); M13(Oxidation); K20(TMT6plex)	3	1.086	0.807	1.105	0.009163
