# Supplementary material for: Quantitative analysis of the lysine acetylome reveals the role of SIRT3-mediated HSP60 deacetylation in suppressing intracellular Mycobacterium tuberculosis survival
Source: Microbiol Spectr. 2024 Jun 25;12(8):e00749-24. doi: 10.1128/spectrum.00749-24 (PMC11302147; doi:10.1128/spectrum.00749-24)
Supplement: Table S3 — Different acetylation peptides. [file spectrum.00749-24-s0003.csv]

## Sheet: Sheet1
Table S3: Different acetylation peptides.
ID	Sequence	Length	Accession	Description	Modifications	Charge	Ra-1/Mock-1	Ra-2/Mock-2	Ra-3/Mock-3	p.value
77	nIGAkLVqDVANNTnEEAGDGTTTATVLAR	30	P10809	60 kDa heat shock protein, mitochondrial OS=Homo sapiens OX=9606 GN=HSPD1 PE=1 SV=2 - [CH60_HUMAN]	N-Term(TMT6plex); K5(Acetyl); Q8(Deamidated); N15(Deamidated)	3	0.313	0.304	0.326	0.000412452
237	yAFVNWInkALENDPDcR	18	P13796	Plastin-2 OS=Homo sapiens OX=9606 GN=LCP1 PE=1 SV=6 - [PLSL_HUMAN]	N-Term(TMT6plex); N8(Deamidated); K9(Acetyl); C17(Carbamidomethyl)	3	0.348	0.692	0.747	0.0412311
60	lGLVFDDVVGIVEIInSkDVk	21	B4DI38	Adenylyl cyclase-associated protein OS=Homo sapiens OX=9606 PE=2 SV=1 - [B4DI38_HUMAN]	N-Term(TMT6plex); N16(Deamidated); K18(Acetyl); K21(TMT6plex)	3	0.438	0.584	0.559	0.00723833
76	aLMLqGVDLLADAVAVTMGPkGR	23	P10809	60 kDa heat shock protein, mitochondrial OS=Homo sapiens OX=9606 GN=HSPD1 PE=1 SV=2 - [CH60_HUMAN]	N-Term(TMT6plex); Q5(Deamidated); K21(Acetyl)	3	0.534	0.868	0.706	0.0183181
125	ekRPEAAQLLEDVqAALkPFSVk	23	A8K067	cDNA FLJ75536, highly similar to Homo sapiens cysteinyl-tRNA synthetase (CARS), transcript variant1, mRNA (Fragment) OS=Homo sapiens OX=9606 PE=2 SV=1 - [A8K067_HUMAN]	N-Term(TMT6plex); K2(TMT6plex); Q14(Deamidated); K18(TMT6plex); K23(Acetyl)	5	0.588	0.693	0.675	0.00246321
385	ekLcYVALDFENEmATAASSSSLEk	25	A8K3K1	cDNA FLJ78096, highly similar to Homo sapiens actin, alpha, cardiac muscle (ACTC), mRNA OS=Homo sapiens OX=9606 PE=2 SV=1 - [A8K3K1_HUMAN]	N-Term(Acetyl); N-Term(TMT6plex); K2(TMT6plex); C4(Carbamidomethyl); M14(Oxidation); K25(TMT6plex)	4	0.593	0.742	0.567	0.00731365
238	yAFVNWInkALENDPDcR	18	P13796	Plastin-2 OS=Homo sapiens OX=9606 GN=LCP1 PE=1 SV=6 - [PLSL_HUMAN]	N-Term(Acetyl); N-Term(TMT6plex); N8(Deamidated); K9(TMT6plex); C17(Carbamidomethyl)	4	0.598	0.863	0.722	0.0108869
124	rPEAAQLLEDVqAALkPFSVk	21	A8K067	cDNA FLJ75536, highly similar to Homo sapiens cysteinyl-tRNA synthetase (CARS), transcript variant1, mRNA (Fragment) OS=Homo sapiens OX=9606 PE=2 SV=1 - [A8K067_HUMAN]	N-Term(TMT6plex); Q12(Deamidated); K16(Acetyl); K21(TMT6plex)	4	0.602	0.734	0.68	0.00323501
557	vPEPGVPTETIkDMMFqLLR	20	Q00534	Cyclin-dependent kinase 6 OS=Homo sapiens OX=9606 GN=CDK6 PE=1 SV=1 - [CDK6_HUMAN]	N-Term(TMT6plex); K12(Acetyl); Q17(Deamidated)	3	0.603	0.8	0.578	0.0111154
521	lVAEDLSqDcFWTkVk	16	A0A1E1ERW3	Diaphanous homolog 1 OS=Homo sapiens OX=9606 GN=DIAPH1 PE=2 SV=1 - [A0A1E1ERW3_HUMAN]	N-Term(TMT6plex); Q8(Deamidated); C10(Carbamidomethyl); K14(Acetyl); K16(TMT6plex)	3	0.605	0.538	0.617	0.00175062
163	lcYVALDFEqEMATAASSSSLEk	23	A0A2R8Y793	Actin, cytoplasmic 1 (Fragment) OS=Homo sapiens OX=9606 GN=ACTB PE=1 SV=1 - [A0A2R8Y793_HUMAN]	N-Term(Acetyl); N-Term(TMT6plex); C2(Carbamidomethyl); Q10(Deamidated); K23(TMT6plex)	3	0.606	0.694	0.871	0.0113969
198	nAIDkLFVLFGAEILk	16	P37837	Transaldolase OS=Homo sapiens OX=9606 GN=TALDO1 PE=1 SV=2 - [TALDO_HUMAN]	N-Term(TMT6plex); N1(Deamidated); K5(Acetyl); K16(TMT6plex)	3	0.61	0.795	0.529	0.0145852
58	lSDLLAPISEqIkEVITFR	19	B4DI38	Adenylyl cyclase-associated protein OS=Homo sapiens OX=9606 PE=2 SV=1 - [B4DI38_HUMAN]	N-Term(TMT6plex); Q11(Deamidated); K13(Acetyl)	3	0.615	0.854	0.717	0.00890874
383	fSNTGEDWYVLVGVAkDLILnPR	23	A8K6V3	cDNA FLJ78677, highly similar to Homo sapiens splicing factor 3b, subunit 3, 130kDa (SF3B3), mRNA OS=Homo sapiens OX=9606 PE=2 SV=1 - [A8K6V3_HUMAN]	N-Term(TMT6plex); K16(Acetyl); N21(Deamidated)	3	0.616	0.833	0.596	0.0121675
554	nWDDMkHLWDYTFGPEk	17	P61160	Actin-related protein 2 OS=Homo sapiens OX=9606 GN=ACTR2 PE=1 SV=1 - [ARP2_HUMAN]	N-Term(TMT6plex); N1(Deamidated); K6(Acetyl); K17(TMT6plex)	3	0.618	0.699	0.789	0.00491279
574	vFSIPEGqkLFEFR	14	B3KMZ0	cDNA FLJ12979 fis, clone NT2RP2006334, highly similar to WD repeat domain phosphoinositide-interacting protein 2 OS=Homo sapiens OX=9606 PE=2 SV=1 - [B3KMZ0_HUMAN]	N-Term(TMT6plex); Q8(Deamidated); K9(Acetyl)	2	0.62	0.651	0.632	0.000202346
288	iILLVkAGqAVDDFIEk	17	B4E2U0	6-phosphogluconate dehydrogenase, decarboxylating OS=Homo sapiens OX=9606 PE=2 SV=1 - [B4E2U0_HUMAN]	N-Term(TMT6plex); K6(Acetyl); Q9(Deamidated); K17(TMT6plex)	3	0.627	0.92	0.566	0.0232294
527	vAGQDGSVVQFkIk	14	P61956	Small ubiquitin-related modifier 2 OS=Homo sapiens OX=9606 GN=SUMO2 PE=1 SV=3 - [SUMO2_HUMAN]	N-Term(TMT6plex); K12(Acetyl); K14(TMT6plex)	3	0.63	0.65	0.849	0.00956419
268	aLLGPALkDAmLELnASNDR	20	B5BUD2	Replication factor C 2 isoform 1 (Fragment) OS=Homo sapiens OX=9606 GN=RFC2 PE=2 SV=1 - [B5BUD2_HUMAN]	N-Term(TMT6plex); K8(Acetyl); M11(Oxidation); N15(Deamidated)	3	0.639	0.847	0.687	0.00745177
640	lFTqEYILALNELNAGmEVVkK	22	A0A087WU05	C-Maf-inducing protein OS=Homo sapiens OX=9606 GN=CMIP PE=1 SV=1 - [A0A087WU05_HUMAN]	N-Term(TMT6plex); Q4(Deamidated); M17(Oxidation); K21(Acetyl)	3	0.64	0.729	0.628	0.00228228
37	vTLATLkMSVqPTVSLGGFEITPPVVLR	28	P06748	Nucleophosmin OS=Homo sapiens OX=9606 GN=NPM1 PE=1 SV=2 - [NPM_HUMAN]	N-Term(Acetyl); N-Term(TMT6plex); K7(TMT6plex); Q11(Deamidated)	4	0.642	0.935	0.66	0.0157846
374	sADTLWGIQkELqF	14	P00338	L-lactate dehydrogenase A chain OS=Homo sapiens OX=9606 GN=LDHA PE=1 SV=2 - [LDHA_HUMAN]	N-Term(TMT6plex); K10(Acetyl); Q13(Deamidated)	3	0.646	1.008	0.703	0.0198518
53	fLDGNELTLADcNLLPkLHIVQVVck	26	A0A1U9X8Y4	Chloride intracellular channel protein OS=Homo sapiens OX=9606 PE=3 SV=1 - [A0A1U9X8Y4_HUMAN]	N-Term(TMT6plex); C12(Carbamidomethyl); K17(Acetyl); C25(Carbamidomethyl); K26(TMT6plex)	4	0.653	0.872	0.602	0.0133718
169	eTSGNLEqLLLAVVkSIR	18	P08758	Annexin A5 OS=Homo sapiens OX=9606 GN=ANXA5 PE=1 SV=2 - [ANXA5_HUMAN]	N-Term(TMT6plex); Q8(Deamidated); K15(Acetyl)	3	0.655	0.892	0.594	0.015835
616	mNQLTqELFSLkR	13	Q5GIA7	Antigen MU-RMS-40.16A (Fragment) OS=Homo sapiens OX=9606 PE=2 SV=1 - [Q5GIA7_HUMAN]	M1(Oxidation); N-Term(TMT6plex); Q6(Deamidated); K12(Acetyl)	3	0.656	0.974	0.691	0.0165147
97	fYHDWnDkEIEVLNk	15	Q53SQ6	Uncharacterized protein PTD004 (Fragment) OS=Homo sapiens OX=9606 GN=PTD004 PE=4 SV=1 - [Q53SQ6_HUMAN]	N-Term(TMT6plex); N6(Deamidated); K8(Acetyl); K15(TMT6plex)	3	0.661	0.491	0.544	0.00779922
567	iTVnEVELLVMkALSVGLVk	20	B4DJ66	Proteasome (Prosome, macropain) 26S subunit, non-ATPase, 13, isoform CRA_d OS=Homo sapiens OX=9606 GN=PSMD13 PE=2 SV=1 - [B4DJ66_HUMAN]	N-Term(TMT6plex); N4(Deamidated); K12(Acetyl); K20(TMT6plex)	3	0.664	0.668	0.676	2.77762e-05
388	dVLkqLILVLcSEENMQk	18	P42704	Leucine-rich PPR motif-containing protein, mitochondrial OS=Homo sapiens OX=9606 GN=LRPPRC PE=1 SV=3 - [LPPRC_HUMAN]	N-Term(TMT6plex); K4(Acetyl); Q5(Deamidated); C11(Carbamidomethyl); K18(TMT6plex)	3	0.669	0.678	0.928	0.0122957
261	lNLLETkLqLVQGIR	15	B3KXN0	cDNA FLJ45747 fis, clone LIVER2008465 OS=Homo sapiens OX=9606 PE=2 SV=1 - [B3KXN0_HUMAN]	N-Term(TMT6plex); K7(Acetyl); Q9(Deamidated)	3	0.671	0.855	0.652	0.00785658
114	cDEnILWLDYkNIck	15	P14618	Pyruvate kinase PKM OS=Homo sapiens OX=9606 GN=PKM PE=1 SV=4 - [KPYM_HUMAN]	N-Term(TMT6plex); N-Term(Acetyl); C1(Carbamidomethyl); N4(Deamidated); K11(TMT6plex); C14(Carbamidomethyl); K15(TMT6plex)	3	0.673	0.96	0.658	0.0161562
281	tGISDVFAknDLAVVDVR	18	P19338	Nucleolin OS=Homo sapiens OX=9606 GN=NCL PE=1 SV=3 - [NUCL_HUMAN]	N-Term(TMT6plex); K9(Acetyl); N10(Deamidated)	3	0.679	0.736	0.532	0.00865413
518	tNkNkSSISR	10	B5A242	CREBBP (Fragment) OS=Homo sapiens OX=9606 GN=CREBBP PE=4 SV=1 - [B5A242_HUMAN]	N-Term(TMT6plex); K3(Acetyl); K5(Acetyl)	2	0.68	0.663	0.864	0.00756553
515	sIqFVDWcPTGFkVGINYQPPTVVPGGDLAk	31	B3KPS3	Tubulin alpha chain OS=Homo sapiens OX=9606 PE=2 SV=1 - [B3KPS3_HUMAN]	N-Term(Acetyl); N-Term(TMT6plex); Q3(Deamidated); C8(Carbamidomethyl); K13(TMT6plex); K31(TMT6plex)	5	0.682	1.055	0.678	0.0232752
375	nVNIFkFIIPnVVk	14	P00338	L-lactate dehydrogenase A chain OS=Homo sapiens OX=9606 GN=LDHA PE=1 SV=2 - [LDHA_HUMAN]	N-Term(TMT6plex); K6(Acetyl); N11(Deamidated); K14(TMT6plex)	4	0.684	0.745	0.613	0.00312527
164	ekLcYVALDFEqEMATAASSSSLEk	25	A0A2R8Y793	Actin, cytoplasmic 1 (Fragment) OS=Homo sapiens OX=9606 GN=ACTB PE=1 SV=1 - [A0A2R8Y793_HUMAN]	N-Term(Acetyl); N-Term(TMT6plex); K2(TMT6plex); C4(Carbamidomethyl); Q12(Deamidated); K25(TMT6plex)	4	0.689	0.893	0.557	0.018276
516	lTLLqLkGLEDSYEGR	16	Q8NHP8	Putative phospholipase B-like 2 OS=Homo sapiens OX=9606 GN=PLBD2 PE=1 SV=2 - [PLBL2_HUMAN]	N-Term(TMT6plex); Q5(Deamidated); K7(Acetyl)	2	0.69	0.64	0.69	0.000612123
711	vEVKEMEkLVIQLk	14	B4DV64	cDNA FLJ61420, highly similar to Homo sapiens olfactomedin 4 (OLFM4), mRNA OS=Homo sapiens OX=9606 PE=2 SV=1 - [B4DV64_HUMAN]	N-Term(Acetyl); N-Term(TMT6plex); K8(Acetyl); K14(TMT6plex)	3	0.695	1.053	0.577	0.0324494
473	iQVTPPGFqLVFLPFADDkR	20	B2RDN9	cDNA, FLJ96699, highly similar to Homo sapiens thyroid autoantigen 70kDa (Ku antigen) (G22P1), mRNA OS=Homo sapiens OX=9606 PE=2 SV=1 - [B2RDN9_HUMAN]	N-Term(TMT6plex); Q9(Deamidated); K19(Acetyl)	3	0.698	0.809	0.679	0.00308096
468	aEFGDFDIkTVLqEIk	16	Q5JRC6	PHD finger protein 6 OS=Homo sapiens OX=9606 GN=PHF6 PE=1 SV=1 - [Q5JRC6_HUMAN]	N-Term(TMT6plex); K9(Acetyl); Q13(Deamidated); K16(TMT6plex)	3	0.699	0.648	0.765	0.00230629
26	ncFASVFEkYFqFQEEGkEGENR	23	O15144	Actin-related protein 2/3 complex subunit 2 OS=Homo sapiens OX=9606 GN=ARPC2 PE=1 SV=1 - [ARPC2_HUMAN]	N-Term(TMT6plex); C2(Carbamidomethyl); K9(Acetyl); Q12(Deamidated); K18(TMT6plex)	4	0.701	0.656	0.682	0.000368045
464	hHEEEIVHHkk	11	Q9UII2	ATPase inhibitor, mitochondrial OS=Homo sapiens OX=9606 GN=ATP5IF1 PE=1 SV=1 - [ATIF1_HUMAN]	N-Term(TMT6plex); K10(Acetyl); K11(TMT6plex)	5	0.701	0.876	0.701	0.00584985
392	lVGLkFMqASEDLLk	15	Q32Q12	Nucleoside diphosphate kinase OS=Homo sapiens OX=9606 GN=NME1-NME2 PE=1 SV=1 - [Q32Q12_HUMAN]	N-Term(TMT6plex); K5(Acetyl); Q8(Deamidated); K15(TMT6plex)	3	0.702	0.623	0.451	0.0153071
345	sLESLDTSLFAknPk	15	A8K566	cDNA FLJ78246, highly similar to Homo sapiens splicing factor 3a, subunit 3, 60kDa (SF3A3), mRNA OS=Homo sapiens OX=9606 PE=2 SV=1 - [A8K566_HUMAN]	N-Term(TMT6plex); K12(Acetyl); N13(Deamidated); K15(TMT6plex)	3	0.702	0.678	0.721	0.000315423
189	kFDVnTSAVQVLIEHIGNLDR	21	Q00610	Clathrin heavy chain 1 OS=Homo sapiens OX=9606 GN=CLTC PE=1 SV=5 - [CLH1_HUMAN]	N-Term(TMT6plex); N-Term(Acetyl); N5(Deamidated)	3	0.704	0.686	0.761	0.000992512
226	gFEVVYmTEPIDEYcVQQLk	20	P08238	Heat shock protein HSP 90-beta OS=Homo sapiens OX=9606 GN=HSP90AB1 PE=1 SV=4 - [HS90B_HUMAN]	N-Term(Acetyl); N-Term(TMT6plex); M7(Oxidation); C15(Carbamidomethyl); K20(TMT6plex)	3	0.708	0.393	0.841	0.0396233
175	dVIPPLEqLMVEkEGYLQk	19	B8ZZK0	Rho GTPase-activating protein 15 OS=Homo sapiens OX=9606 GN=ARHGAP15 PE=1 SV=1 - [B8ZZK0_HUMAN]	N-Term(TMT6plex); Q8(Deamidated); K13(Acetyl); K19(TMT6plex)	3	0.708	0.708	0.856	0.00421651
317	yGDFGkAVQqPDGLAVLGIFLk	22	P00918	Carbonic anhydrase 2 OS=Homo sapiens OX=9606 GN=CA2 PE=1 SV=2 - [CAH2_HUMAN]	N-Term(TMT6plex); K6(Acetyl); Q10(Deamidated); K22(TMT6plex)	4	0.71	0.653	0.694	0.000612259
310	eTVFTkSPYqEFTDHLVk	18	P15880	40S ribosomal protein S2 OS=Homo sapiens OX=9606 GN=RPS2 PE=1 SV=2 - [RS2_HUMAN]	N-Term(TMT6plex); K6(Acetyl); Q10(Deamidated); K18(TMT6plex)	3	0.711	0.659	1	0.0175533
655	lLSkTPELnLDQFHDk	16	P27824	Calnexin OS=Homo sapiens OX=9606 GN=CANX PE=1 SV=2 - [CALX_HUMAN]	N-Term(TMT6plex); K4(Acetyl); N9(Deamidated); K16(TMT6plex)	3	0.713	0.832	0.542	0.014323
181	nLFkYVGETqPTGQIk	16	A0A2R8YCS7	Deoxynucleoside triphosphate triphosphohydrolase SAMHD1 OS=Homo sapiens OX=9606 GN=SAMHD1 PE=1 SV=1 - [A0A2R8YCS7_HUMAN]	N-Term(Acetyl); N-Term(TMT6plex); K4(TMT6plex); Q10(Deamidated); K16(TMT6plex)	3	0.718	0.972	0.57	0.02343
9	yGINTTDIFQTVDLWEGknmAcVQR	25	P37802	Transgelin-2 OS=Homo sapiens OX=9606 GN=TAGLN2 PE=1 SV=3 - [TAGL2_HUMAN]	N-Term(TMT6plex); K18(Acetyl); N19(Deamidated); M20(Oxidation); C22(Carbamidomethyl)	3	0.722	0.582	0.899	0.015244
535	lAAIVAkqVLLGR	13	Q9BSQ6	RPL13A protein (Fragment) OS=Homo sapiens OX=9606 GN=RPL13A PE=2 SV=2 - [Q9BSQ6_HUMAN]	N-Term(TMT6plex); K7(Acetyl); Q8(Deamidated)	2	0.722	0.875	0.672	0.00645534
86	vIISAPSADAPMFVMGVnHEkYDNSLk	27	P04406	Glyceraldehyde-3-phosphate dehydrogenase OS=Homo sapiens OX=9606 GN=GAPDH PE=1 SV=3 - [G3P_HUMAN]	N-Term(Acetyl); N-Term(TMT6plex); N18(Deamidated); K21(TMT6plex); K27(TMT6plex)	5	0.723	0.665	0.764	0.00159901
632	iVAEEFLknF	10	P59998	Actin-related protein 2/3 complex subunit 4 OS=Homo sapiens OX=9606 GN=ARPC4 PE=1 SV=3 - [ARPC4_HUMAN]	N-Term(TMT6plex); K8(Acetyl); N9(Deamidated)	2	0.724	0.754	0.623	0.00318597
27	ncFASVFEkYFqFQEEGk	18	O15144	Actin-related protein 2/3 complex subunit 2 OS=Homo sapiens OX=9606 GN=ARPC2 PE=1 SV=1 - [ARPC2_HUMAN]	N-Term(TMT6plex); C2(Carbamidomethyl); K9(Acetyl); Q12(Deamidated); K18(TMT6plex)	3	0.733	0.667	0.709	0.000751869
335	nIHkLLDEVFFSEk	14	H0YMZ1	Proteasome subunit alpha type (Fragment) OS=Homo sapiens OX=9606 GN=PSMA4 PE=1 SV=8 - [H0YMZ1_HUMAN]	N-Term(TMT6plex); N1(Deamidated); K4(Acetyl); K14(TMT6plex)	3	0.775	0.702	0.622	0.003964
448	iLADLEDYLnELWEDkEGk	19	B4DVU3	Eukaryotic translation initiation factor 3 subunit C OS=Homo sapiens OX=9606 GN=EIF3C PE=2 SV=1 - [B4DVU3_HUMAN]	N-Term(TMT6plex); N10(Deamidated); K16(Acetyl); K19(TMT6plex)	3	0.804	0.601	0.583	0.0112411
51	sTGEAFVQFASqEIAEkALk	20	E9PCY7	Heterogeneous nuclear ribonucleoprotein H OS=Homo sapiens OX=9606 GN=HNRNPH1 PE=1 SV=1 - [E9PCY7_HUMAN]	N-Term(TMT6plex); Q12(Deamidated); K17(Acetyl); K20(TMT6plex)	3	0.82	0.701	0.687	0.00327048
20	tQTVcnFTDGALVQHQEWDGkESTITR	27	Q01469	Fatty acid-binding protein 5 OS=Homo sapiens OX=9606 GN=FABP5 PE=1 SV=3 - [FABP5_HUMAN]	N-Term(Acetyl); N-Term(TMT6plex); C5(Carbamidomethyl); N6(Deamidated); K21(TMT6plex)	4	0.894	0.706	0.656	0.00915529
328	tTWVTkHAAEnPGk	14	Q96BA7	HNRPU protein OS=Homo sapiens OX=9606 PE=2 SV=1 - [Q96BA7_HUMAN]	N-Term(TMT6plex); K6(Acetyl); N11(Deamidated); K14(TMT6plex)	3	1.009	1.26	1.498	0.0124065
679	vTYFEknFNLR	11	D3DRH1	Dedicator of cytokinesis 8, isoform CRA_a OS=Homo sapiens OX=9606 GN=DOCK8 PE=3 SV=1 - [D3DRH1_HUMAN]	N-Term(TMT6plex); K6(Acetyl); N7(Deamidated)	3	1.063	1.251	1.548	0.0118147
64	eIGGDVQkHAEmVHTGLkLER	21	B4DI38	Adenylyl cyclase-associated protein OS=Homo sapiens OX=9606 PE=2 SV=1 - [B4DI38_HUMAN]	N-Term(TMT6plex); K8(Acetyl); M12(Oxidation); K18(Acetyl)	5	1.068	1.295	1.307	0.00401441
91	nVRPDYLkAIWNVINWENVTER	22	Q7Z7M4	Superoxide dismutase (Fragment) OS=Homo sapiens OX=9606 GN=SOD2 PE=2 SV=1 - [Q7Z7M4_HUMAN]	N-Term(TMT6plex); N1(Deamidated); K8(Acetyl)	3	1.155	1.466	1.284	0.0047688
353	tATPqQAQEVHEKLR	15	V9HWK1	Triosephosphate isomerase OS=Homo sapiens OX=9606 GN=HEL-S-49 PE=2 SV=1 - [V9HWK1_HUMAN]	N-Term(TMT6plex); N-Term(Acetyl); Q5(Deamidated)	3	1.237	1.281	2.192	0.0371295
425	vHVIFnYkGk	10	Q53G71	Calreticulin variant (Fragment) OS=Homo sapiens OX=9606 PE=2 SV=1 - [Q53G71_HUMAN]	N-Term(TMT6plex); N6(Deamidated); K8(Acetyl); K10(TMT6plex)	4	1.245	1.169	1.295	0.000876674
576	hNmnIGTWDEkGSVVk	16	Q658Z6	Uncharacterized protein DKFZp451J085 OS=Homo sapiens OX=9606 GN=DKFZp451J085 PE=2 SV=1 - [Q658Z6_HUMAN]	N-Term(TMT6plex); M3(Oxidation); N4(Deamidated); K11(Acetyl); K16(TMT6plex)	3	1.246	1.116	1.408	0.00448692
621	aVTkVQk	7	Q5QNW6	Histone H2B type 2-F OS=Homo sapiens OX=9606 GN=HIST2H2BF PE=1 SV=3 - [H2B2F_HUMAN]	N-Term(TMT6plex); K4(Acetyl); K7(TMT6plex)	2	1.247	1.257	1.345	0.000588351
702	kKDLSLEEIQk	11	A2A2D0	Stathmin (Fragment) OS=Homo sapiens OX=9606 GN=STMN1 PE=1 SV=8 - [A2A2D0_HUMAN]	N-Term(TMT6plex); K1(Acetyl); K11(TMT6plex)	3	1.251	1.146	1.313	0.00154963
712	mFADDLHNLnkR	12	M0R176	39S ribosomal protein L51, mitochondrial OS=Homo sapiens OX=9606 GN=MRPL51 PE=1 SV=1 - [M0R176_HUMAN]	N-Term(TMT6plex); N10(Deamidated); K11(Acetyl)	3	1.251	1.361	1.547	0.00385999
205	kDDEENYLDLFSHknMk	17	B4E043	KH domain containing, RNA binding, signal transduction associated 1, isoform CRA_b OS=Homo sapiens OX=9606 GN=KHDRBS1 PE=2 SV=1 - [B4E043_HUMAN]	N-Term(TMT6plex); K1(TMT6plex); K14(TMT6plex); N15(Deamidated); K17(Acetyl)	4	1.258	1.506	1.138	0.00686847
323	aQAAAPASVPAqAPkR	16	A0A024R326	60S ribosomal protein L29 OS=Homo sapiens OX=9606 GN=RPL29 PE=1 SV=1 - [A0A024R326_HUMAN]	N-Term(TMT6plex); Q12(Deamidated); K15(Acetyl)	3	1.26	1.257	1.355	0.000621003
562	aLcTGEkGFGYk	12	B2R6X6	Peptidyl-prolyl cis-trans isomerase OS=Homo sapiens OX=9606 PE=2 SV=1 - [B2R6X6_HUMAN]	N-Term(TMT6plex); C3(Carbamidomethyl); K7(Acetyl); K12(TMT6plex)	2	1.262	1.288	1.24	0.000120557
689	eFSGnPIkVSFATR	14	Q59H57	Fusion (Involved in t(12;16) in malignant liposarcoma) isoform a variant (Fragment) OS=Homo sapiens OX=9606 PE=2 SV=1 - [Q59H57_HUMAN]	N-Term(TMT6plex); N5(Deamidated); K8(Acetyl)	3	1.279	1.398	1.065	0.00604526
462	gLqYkYLDESSGGWR	15	K7ENE5	Deoxyribonuclease-2-alpha (Fragment) OS=Homo sapiens OX=9606 GN=DNASE2 PE=1 SV=1 - [K7ENE5_HUMAN]	N-Term(TMT6plex); Q3(Deamidated); K5(Acetyl)	3	1.282	1.322	1.308	8.07548e-05
487	fqkAPFEEIAAQcESk	16	A0PJL1	EFR3A protein (Fragment) OS=Homo sapiens OX=9606 GN=EFR3A PE=2 SV=1 - [A0PJL1_HUMAN]	N-Term(TMT6plex); Q2(Deamidated); K3(Acetyl); C13(Carbamidomethyl); K16(TMT6plex)	3	1.284	1.33	1.009	0.00681602
548	gVMInkDVTHPR	12	B3KX11	T-complex protein 1 subunit gamma OS=Homo sapiens OX=9606 PE=2 SV=1 - [B3KX11_HUMAN]	N-Term(TMT6plex); N5(Deamidated); K6(Acetyl)	3	1.288	1.163	1.415	0.0031716
146	iGFAEkVAAk	10	P07954	Fumarate hydratase, mitochondrial OS=Homo sapiens OX=9606 GN=FH PE=1 SV=3 - [FUMH_HUMAN]	N-Term(TMT6plex); K6(Acetyl); K10(TMT6plex)	2	1.296	1.165	1.275	0.00106231
438	qYYIGDIHPSDLkPESGSk	19	Q5HYD9	Uncharacterized protein DKFZp686M0619 (Fragment) OS=Homo sapiens OX=9606 GN=DKFZp686M0619 PE=2 SV=1 - [Q5HYD9_HUMAN]	N-Term(Acetyl); N-Term(TMT6plex); K13(TMT6plex); K19(TMT6plex)	4	1.3	1.048	1.578	0.0134048
220	dnIQGITKPAIR	12	P62805	Histone H4 OS=Homo sapiens OX=9606 GN=HIST1H4A PE=1 SV=2 - [H4_HUMAN]	N-Term(TMT6plex); N-Term(Acetyl); N2(Deamidated)	3	1.3	1.346	1.181	0.00148182
667	sDEWFAkHnkPk	12	B4DX01	cDNA FLJ59092 OS=Homo sapiens OX=9606 PE=2 SV=1 - [B4DX01_HUMAN]	N-Term(TMT6plex); K7(Acetyl); N9(Deamidated); K10(TMT6plex); K12(TMT6plex)	4	1.302	1.191	1.313	0.000941878
670	eDLqLWcHKR	10	B4DM26	cDNA FLJ57322, highly similar to Homo sapiens lysocardiolipin acyltransferase (LYCAT), transcript variant 1, mRNA OS=Homo sapiens OX=9606 PE=2 SV=1 - [B4DM26_HUMAN]	N-Term(Acetyl); N-Term(TMT6plex); Q4(Deamidated); C7(Carbamidomethyl)	3	1.302	1.354	1.582	0.00368453
561	iESFGSkSGR	10	B2R6X6	Peptidyl-prolyl cis-trans isomerase OS=Homo sapiens OX=9606 PE=2 SV=1 - [B2R6X6_HUMAN]	N-Term(TMT6plex); K7(Acetyl)	2	1.304	1.136	1.743	0.0164284
589	aAQNISkTIATSQNR	15	J3KPX7	Prohibitin-2 OS=Homo sapiens OX=9606 GN=PHB2 PE=1 SV=2 - [J3KPX7_HUMAN]	N-Term(TMT6plex); K7(Acetyl)	3	1.306	1.068	1.379	0.00558628
376	iVSGkDYnVTANSk	14	P00338	L-lactate dehydrogenase A chain OS=Homo sapiens OX=9606 GN=LDHA PE=1 SV=2 - [LDHA_HUMAN]	N-Term(TMT6plex); K5(Acetyl); N8(Deamidated); K14(TMT6plex)	3	1.316	1.066	1.52	0.0100347
262	eVPnYkLITPAVVSER	16	P62851	40S ribosomal protein S25 OS=Homo sapiens OX=9606 GN=RPS25 PE=1 SV=1 - [RS25_HUMAN]	N-Term(TMT6plex); N4(Deamidated); K6(Acetyl)	3	1.317	1.051	1.253	0.00438147
4	dAAFLAkDFnFLTLNNQPPPGNR	23	P20592	Interferon-induced GTP-binding protein Mx2 OS=Homo sapiens OX=9606 GN=MX2 PE=1 SV=1 - [MX2_HUMAN]	N-Term(TMT6plex); K7(Acetyl); N10(Deamidated)	3	1.317	1.311	0.931	0.0113856
142	gEIIAkqGGGGGGGSVPGIER	21	P52272	Heterogeneous nuclear ribonucleoprotein M OS=Homo sapiens OX=9606 GN=HNRNPM PE=1 SV=3 - [HNRPM_HUMAN]	N-Term(TMT6plex); K6(Acetyl); Q7(Deamidated)	3	1.323	1.043	1.482	0.00986098
218	dNIQGITkPAIR	12	P62805	Histone H4 OS=Homo sapiens OX=9606 GN=HIST1H4A PE=1 SV=2 - [H4_HUMAN]	N-Term(TMT6plex); K8(Acetyl)	2	1.33	1.232	1.346	0.000747436
681	aSGSGTknLDFR	12	R4GNG8	Zinc finger matrin-type protein 2 (Fragment) OS=Homo sapiens OX=9606 GN=ZMAT2 PE=1 SV=1 - [R4GNG8_HUMAN]	N-Term(Acetyl); N-Term(TMT6plex); K7(Acetyl); N8(Deamidated)	3	1.33	1.283	1.633	0.00595132
618	mMcGAPSATQPATAETQHIADQVR	24	P04080	Cystatin-B OS=Homo sapiens OX=9606 GN=CSTB PE=1 SV=2 - [CYTB_HUMAN]	N-Term(TMT6plex); N-Term(Acetyl); C3(Carbamidomethyl)	3	1.331	1.459	1.151	0.00459258
117	lTSLNVkYNNDk	12	A6NLN1	Polypyrimidine tract binding protein 1, isoform CRA_b OS=Homo sapiens OX=9606 GN=PTBP1 PE=1 SV=4 - [A6NLN1_HUMAN]	N-Term(TMT6plex); K7(Acetyl); K12(TMT6plex)	3	1.332	1.328	1.287	0.000119436
538	nVYkFELDTSER	12	B2RE46	cDNA, FLJ96923, highly similar to Homo sapiens ribophorin II (RPN2), mRNA OS=Homo sapiens OX=9606 PE=2 SV=1 - [B2RE46_HUMAN]	N-Term(TMT6plex); N1(Deamidated); K4(Acetyl)	3	1.335	1.425	0.917	0.0159164
241	aDTQTYQPYnkDWIk	15	P84090	Enhancer of rudimentary homolog OS=Homo sapiens OX=9606 GN=ERH PE=1 SV=1 - [ERH_HUMAN]	N-Term(TMT6plex); N10(Deamidated); K11(Acetyl); K15(TMT6plex)	3	1.34	0.984	1.339	0.00928805
106	eFGTnIkLGVIEDHSNR	17	Q5CAQ5	Epididymis secretory sperm binding protein OS=Homo sapiens OX=9606 GN=TRA1 PE=2 SV=1 - [Q5CAQ5_HUMAN]	N-Term(TMT6plex); N5(Deamidated); K7(Acetyl)	3	1.346	1.051	1.402	0.00731081
314	vAPEEHPVLLTEATLNPkANR	21	A5A3E0	POTE ankyrin domain family member F OS=Homo sapiens OX=9606 GN=POTEF PE=1 SV=2 - [POTEF_HUMAN]	N-Term(TMT6plex); K18(Acetyl)	4	1.356	1.502	1.518	0.00124617
358	smqGFPFYDKPmR	13	M0R221	U1 small nuclear ribonucleoprotein A (Fragment) OS=Homo sapiens OX=9606 GN=SNRPA PE=1 SV=1 - [M0R221_HUMAN]	N-Term(Acetyl); N-Term(TMT6plex); M2(Oxidation); Q3(Deamidated); M12(Oxidation)	3	1.36	1.109	1.41	0.00514725
495	vAqDLcKVAGIAk	13	H0YLU7	Electron transfer flavoprotein subunit alpha, mitochondrial (Fragment) OS=Homo sapiens OX=9606 GN=ETFA PE=1 SV=1 - [H0YLU7_HUMAN]	N-Term(Acetyl); N-Term(TMT6plex); Q3(Deamidated); C6(Carbamidomethyl); K13(TMT6plex)	2	1.37	1.526	1.184	0.0052418
500	eFnkYDTDGSk	11	B4DXW1	Actin-related protein 3 OS=Homo sapiens OX=9606 GN=ACTR3 PE=1 SV=1 - [B4DXW1_HUMAN]	N-Term(TMT6plex); N3(Deamidated); K4(Acetyl); K11(TMT6plex)	2	1.372	1.095	1.339	0.00470759
284	sISLYYTGEkGqNQDYR	17	P19338	Nucleolin OS=Homo sapiens OX=9606 GN=NCL PE=1 SV=3 - [NUCL_HUMAN]	N-Term(TMT6plex); K10(Acetyl); Q12(Deamidated)	3	1.375	1.044	1.329	0.00679615
683	eTSEDIGLLHEVVSLcHMTSDFQqSLNISDk	31	A0A024R987	HCG2039668, isoform CRA_f OS=Homo sapiens OX=9606 GN=hCG_2039668 PE=4 SV=1 - [A0A024R987_HUMAN]	N-Term(Acetyl); N-Term(TMT6plex); C16(Carbamidomethyl); Q24(Deamidated); K31(TMT6plex)	5	1.38	1.416	1.425	9.54578e-05
710	eADEEGGENGPADqGFqPQEEEER	24	Q6AI22	Uncharacterized protein DKFZp686H16106 (Fragment) OS=Homo sapiens OX=9606 GN=DKFZp686H16106 PE=2 SV=1 - [Q6AI22_HUMAN]	N-Term(Acetyl); N-Term(TMT6plex); Q14(Deamidated); Q17(Deamidated)	3	1.38	1.416	1.425	9.54578e-05
674	aAqAAGIcYITSTFAScSLEDIVIAAPEGLR	31	Q9NYQ3	Hydroxyacid oxidase 2 OS=Homo sapiens OX=9606 GN=HAO2 PE=1 SV=1 - [HAOX2_HUMAN]	N-Term(Acetyl); N-Term(TMT6plex); Q3(Deamidated); C8(Carbamidomethyl); C17(Carbamidomethyl)	6	1.38	2.126	2.124	0.0170636
615	sQWSLLSEkqR	11	H0Y9L4	Histone-lysine N-methyltransferase NSD2 (Fragment) OS=Homo sapiens OX=9606 GN=NSD2 PE=1 SV=1 - [H0Y9L4_HUMAN]	N-Term(TMT6plex); K9(Acetyl); Q10(Deamidated)	2	1.383	1.13	1.406	0.00454972
617	aLETMnkYDLSGR	13	Q9Y655	Myelin gene expression factor 2 OS=Homo sapiens OX=9606 PE=2 SV=1 - [Q9Y655_HUMAN]	N-Term(TMT6plex); N6(Deamidated); K7(Acetyl)	2	1.383	1.261	1.735	0.0093446
406	tSPQqkLIIVEGcQR	15	P05023	Sodium/potassium-transporting ATPase subunit alpha-1 OS=Homo sapiens OX=9606 GN=ATP1A1 PE=1 SV=1 - [AT1A1_HUMAN]	N-Term(TMT6plex); Q5(Deamidated); K6(Acetyl); C13(Carbamidomethyl)	3	1.39	1.343	1.454	0.000530808
424	gQTLVVQFTVkHEqNIDcGGGYVk	24	Q53G71	Calreticulin variant (Fragment) OS=Homo sapiens OX=9606 PE=2 SV=1 - [Q53G71_HUMAN]	N-Term(TMT6plex); K11(Acetyl); Q14(Deamidated); C18(Carbamidomethyl); K24(TMT6plex)	4	1.392	1.285	1.45	0.0012318
510	dLWASknENEEILERPAQLANAR	23	F8VS07	LIM domain and actin-binding protein 1 OS=Homo sapiens OX=9606 GN=LIMA1 PE=1 SV=1 - [F8VS07_HUMAN]	N-Term(TMT6plex); K6(Acetyl); N7(Deamidated)	4	1.393	1.11	1.349	0.00465615
467	gGTGLFELkqPLR	13	B9ZVN9	DNA-directed RNA polymerase subunit OS=Homo sapiens OX=9606 GN=POLR1A PE=1 SV=1 - [B9ZVN9_HUMAN]	N-Term(TMT6plex); K9(Acetyl); Q10(Deamidated)	3	1.398	1.474	1.071	0.00873196
431	gREEYEGPnkkPR	13	P23246	Splicing factor, proline- and glutamine-rich OS=Homo sapiens OX=9606 GN=SFPQ PE=1 SV=2 - [SFPQ_HUMAN]	N-Term(TMT6plex); N9(Deamidated); K10(Acetyl); K11(Acetyl)	3	1.407	0.986	1.802	0.0272331
170	lWnTkHHPEDVEPALR	16	P14550	Aldo-keto reductase family 1 member A1 OS=Homo sapiens OX=9606 GN=AKR1A1 PE=1 SV=3 - [AK1A1_HUMAN]	N-Term(TMT6plex); N3(Deamidated); K5(Acetyl)	4	1.414	1.242	1.552	0.0040618
141	gcGVVkFESPEVAER	15	P52272	Heterogeneous nuclear ribonucleoprotein M OS=Homo sapiens OX=9606 GN=HNRNPM PE=1 SV=3 - [HNRPM_HUMAN]	N-Term(TMT6plex); C2(Carbamidomethyl); K6(Acetyl)	3	1.435	1.157	1.258	0.00398396
422	ePIIcknIPR	10	P48735	Isocitrate dehydrogenase [NADP], mitochondrial OS=Homo sapiens OX=9606 GN=IDH2 PE=1 SV=2 - [IDHP_HUMAN]	N-Term(TMT6plex); C5(Carbamidomethyl); K6(Acetyl); N7(Deamidated)	2	1.436	1.099	1.403	0.0066103
695	lQDEIQnMkEEMAR	14	P08670	Vimentin OS=Homo sapiens OX=9606 GN=VIM PE=1 SV=4 - [VIME_HUMAN]	N-Term(TMT6plex); N7(Deamidated); K9(Acetyl)	2	1.457	1.351	1.313	0.000982379
140	aFITNIPFDVkWqSLk	16	P52272	Heterogeneous nuclear ribonucleoprotein M OS=Homo sapiens OX=9606 GN=HNRNPM PE=1 SV=3 - [HNRPM_HUMAN]	N-Term(TMT6plex); K11(Acetyl); Q13(Deamidated); K16(TMT6plex)	3	1.462	1.398	1.388	0.000267882
433	gFGGQYGIqkDR	12	B4DQ92	cDNA FLJ59379, highly similar to Hematopoietic lineage cell-specific protein OS=Homo sapiens OX=9606 PE=2 SV=1 - [B4DQ92_HUMAN]	N-Term(TMT6plex); Q9(Deamidated); K10(Acetyl)	3	1.464	1.517	1.146	0.00701716
255	kLNVTEqEkIDk	12	P06733	Alpha-enolase OS=Homo sapiens OX=9606 GN=ENO1 PE=1 SV=2 - [ENOA_HUMAN]	N-Term(TMT6plex); K1(TMT6plex); Q7(Deamidated); K9(TMT6plex); K12(Acetyl)	3	1.471	1.186	1.39	0.00392718
641	rkPDTIEVxqmkAQAR	16	Q9UJU1	Cytovillin 2 (Fragment) OS=Homo sapiens OX=9606 GN=VIL2 PE=2 SV=1 - [Q9UJU1_HUMAN]	N-Term(TMT6plex); K2(TMT6plex); X9(L); Q10(Deamidated); M11(Oxidation); K12(Acetyl)	4	1.475	1.131	1.466	0.00688321
587	aNSNPFEVkVnR	12	E9PFK5	Nucleolar protein 14 OS=Homo sapiens OX=9606 GN=NOP14 PE=1 SV=1 - [E9PFK5_HUMAN]	N-Term(TMT6plex); K9(Acetyl); N11(Deamidated)	3	1.476	1.636	1.286	0.00472782
491	tFNLEkqNHTPR	12	A8K525	cDNA FLJ76817, highly similar to Homo sapiens non-POU domain containing, octamer-binding (NONO), mRNA OS=Homo sapiens OX=9606 PE=2 SV=1 - [A8K525_HUMAN]	N-Term(TMT6plex); K6(Acetyl); Q7(Deamidated)	3	1.486	1.578	1.351	0.00200037
610	eILQDkDGLNQR	12	Q9H6R4	Nucleolar protein 6 OS=Homo sapiens OX=9606 GN=NOL6 PE=1 SV=2 - [NOL6_HUMAN]	N-Term(TMT6plex); K6(Acetyl)	3	1.488	2.208	1.618	0.015284
549	tYnLkkGqTHTLEDFQR	17	Q5H928	3-hydroxyacyl-CoA dehydrogenase type-2 OS=Homo sapiens OX=9606 GN=HSD17B10 PE=1 SV=1 - [Q5H928_HUMAN]	N-Term(TMT6plex); N3(Deamidated); K5(Acetyl); K6(Acetyl); Q8(Deamidated)	3	1.49	1.045	1.451	0.0112735
127	iNSPNSkVNTLSk	13	B4DRH6	cDNA FLJ54509, highly similar to Trifunctional enzyme subunit alpha, mitochondrial OS=Homo sapiens OX=9606 PE=2 SV=1 - [B4DRH6_HUMAN]	N-Term(TMT6plex); K7(Acetyl); K13(TMT6plex)	2	1.493	1.214	1.416	0.00364411
219	gLGkGGAk	8	P62805	Histone H4 OS=Homo sapiens OX=9606 GN=HIST1H4A PE=1 SV=2 - [H4_HUMAN]	N-Term(TMT6plex); K4(Acetyl); K8(TMT6plex)	2	1.515	1.421	1.408	0.000541522
93	nVRPDYLkAIWnVINWENVTER	22	Q7Z7M4	Superoxide dismutase (Fragment) OS=Homo sapiens OX=9606 GN=SOD2 PE=2 SV=1 - [Q7Z7M4_HUMAN]	N-Term(Acetyl); N-Term(TMT6plex); K8(TMT6plex); N12(Deamidated)	4	1.524	2.067	1.014	0.0370614
604	vNAPYnkINQR	11	Q9NZQ7	Programmed cell death 1 ligand 1 OS=Homo sapiens OX=9606 GN=CD274 PE=1 SV=1 - [PD1L1_HUMAN]	N-Term(TMT6plex); N6(Deamidated); K7(Acetyl)	3	1.542	1.459	1.464	0.00032583
321	qSAcNLEkk	9	P35579	Myosin-9 OS=Homo sapiens OX=9606 GN=MYH9 PE=1 SV=4 - [MYH9_HUMAN]	N-Term(TMT6plex); C4(Carbamidomethyl); K8(Acetyl); K9(TMT6plex)	2	1.558	1.214	1.277	0.00608231
221	gGkGLGk	7	P62805	Histone H4 OS=Homo sapiens OX=9606 GN=HIST1H4A PE=1 SV=2 - [H4_HUMAN]	N-Term(TMT6plex); K3(Acetyl); K7(TMT6plex)	2	1.561	1.428	1.652	0.00176297
273	iVLqkYHTINGHnAEVR	17	P22626	Heterogeneous nuclear ribonucleoproteins A2/B1 OS=Homo sapiens OX=9606 GN=HNRNPA2B1 PE=1 SV=2 - [ROA2_HUMAN]	N-Term(TMT6plex); Q4(Deamidated); K5(Acetyl); N13(Deamidated)	4	1.564	1.578	2.406	0.0219144
432	yGEPGEVFInkGk	13	P23246	Splicing factor, proline- and glutamine-rich OS=Homo sapiens OX=9606 GN=SFPQ PE=1 SV=2 - [SFPQ_HUMAN]	N-Term(TMT6plex); N10(Deamidated); K11(Acetyl); K13(TMT6plex)	2	1.586	1.256	1.869	0.0124857
235	mDKNELVQk	9	P63104	14-3-3 protein zeta/delta OS=Homo sapiens OX=9606 GN=YWHAZ PE=1 SV=1 - [1433Z_HUMAN]	N-Term(TMT6plex); N-Term(Acetyl); K9(TMT6plex)	2	1.609	1.453	1.377	0.00212306
210	nDEELnkLLGk	11	Q6FI13	Histone H2A type 2-A OS=Homo sapiens OX=9606 GN=HIST2H2AA3 PE=1 SV=3 - [H2A2A_HUMAN]	N-Term(TMT6plex); N6(Deamidated); K7(Acetyl); K11(TMT6plex)	2	1.626	1.052	1.796	0.0220289
207	kDDEENYLDLFSHkNmk	17	B4E043	KH domain containing, RNA binding, signal transduction associated 1, isoform CRA_b OS=Homo sapiens OX=9606 GN=KHDRBS1 PE=2 SV=1 - [B4E043_HUMAN]	N-Term(TMT6plex); K1(TMT6plex); K14(TMT6plex); M16(Oxidation); K17(Acetyl)	5	1.635	0.985	1.264	0.0204977
139	qkLHTDDELNWLDHGR	16	Q9Y490	Talin-1 OS=Homo sapiens OX=9606 GN=TLN1 PE=1 SV=3 - [TLN1_HUMAN]	N-Term(TMT6plex); Q1(Deamidated); K2(Acetyl)	4	1.678	1.792	0.871	0.0378664
459	qTVAVGVIknVEk	13	Q05639	Elongation factor 1-alpha 2 OS=Homo sapiens OX=9606 GN=EEF1A2 PE=1 SV=1 - [EF1A2_HUMAN]	N-Term(TMT6plex); K9(Acetyl); N10(Deamidated); K13(TMT6plex)	3	1.731	1.443	1.624	0.00275033
650	tYTWnTkEEAk	11	Q05C41	PRPF40A protein (Fragment) OS=Homo sapiens OX=9606 GN=PRPF40A PE=2 SV=1 - [Q05C41_HUMAN]	N-Term(TMT6plex); N5(Deamidated); K7(Acetyl); K11(TMT6plex)	2	1.738	1.122	1.268	0.0177567
568	yTEqLkPFGDVPR	13	Q86SV6	K-glypican OS=Homo sapiens OX=9606 GN=GPC4 PE=3 SV=1 - [Q86SV6_HUMAN]	N-Term(TMT6plex); Q4(Deamidated); K6(Acetyl)	3	1.76	2.174	1.555	0.00975578
651	nTDqATMPDNTAAQk	15	Q7Z406	Myosin-14 OS=Homo sapiens OX=9606 GN=MYH14 PE=1 SV=2 - [MYH14_HUMAN]	N-Term(Acetyl); N-Term(TMT6plex); Q4(Deamidated); K15(TMT6plex)	3	1.761	1.457	1.774	0.0038515
697	eLAFkAGDVIk	11	A0A096LNY0	Rho guanine nucleotide exchange factor 9 (Fragment) OS=Homo sapiens OX=9606 GN=ARHGEF9 PE=4 SV=1 - [A0A096LNY0_HUMAN]	N-Term(Acetyl); N-Term(TMT6plex); K5(Acetyl); K11(TMT6plex)	2	1.761	1.548	1.99	0.00517992
693	aSASSSAkk	9	B4DXT9	cDNA FLJ53852 OS=Homo sapiens OX=9606 PE=2 SV=1 - [B4DXT9_HUMAN]	N-Term(TMT6plex); K8(Acetyl); K9(TMT6plex)	2	1.771	1.507	1.823	0.0032937
450	akPVnSkPDSAYR	13	B3KN05	cDNA FLJ13129 fis, clone NT2RP3002969, highly similar to Long-chain-fatty-acid--CoA ligase 3 OS=Homo sapiens OX=9606 PE=2 SV=1 - [B3KN05_HUMAN]	N-Term(TMT6plex); K2(TMT6plex); N5(Deamidated); K7(Acetyl)	3	1.797	1.089	1.756	0.0212934
463	gLqYkYLDESSGGWR	15	K7ENE5	Deoxyribonuclease-2-alpha (Fragment) OS=Homo sapiens OX=9606 GN=DNASE2 PE=1 SV=1 - [K7ENE5_HUMAN]	N-Term(Acetyl); N-Term(TMT6plex); Q3(Deamidated); K5(TMT6plex)	3	1.885	1.667	1.183	0.0168391
172	lWNTkHHPEDVEPALR	16	P14550	Aldo-keto reductase family 1 member A1 OS=Homo sapiens OX=9606 GN=AKR1A1 PE=1 SV=3 - [AK1A1_HUMAN]	N-Term(TMT6plex); K5(Acetyl)	3	1.894	0.99	1.402	0.0318621
565	sNEDSLILEkSqNWSSQk	18	O94880	PHD finger protein 14 OS=Homo sapiens OX=9606 GN=PHF14 PE=1 SV=2 - [PHF14_HUMAN]	N-Term(TMT6plex); K10(Acetyl); Q12(Deamidated); K18(TMT6plex)	3	1.898	1.248	1.535	0.0142182
413	sSGEIVYcGqVFEkSPLR	18	M0R3D6	60S ribosomal protein L18a (Fragment) OS=Homo sapiens OX=9606 GN=RPL18A PE=1 SV=1 - [M0R3D6_HUMAN]	N-Term(TMT6plex); C8(Carbamidomethyl); Q10(Deamidated); K14(Acetyl)	3	1.979	1.506	1.775	0.00604761
92	dFGSFDkFk	9	Q7Z7M4	Superoxide dismutase (Fragment) OS=Homo sapiens OX=9606 GN=SOD2 PE=2 SV=1 - [Q7Z7M4_HUMAN]	N-Term(TMT6plex); K7(Acetyl); K9(TMT6plex)	2	2.157	2.221	2.022	0.000755028
582	iHTGEkPYNck	11	A0A087X0M6	Zinc finger protein 850 OS=Homo sapiens OX=9606 GN=ZNF850 PE=1 SV=1 - [A0A087X0M6_HUMAN]	N-Term(TMT6plex); K6(Acetyl); C10(Carbamidomethyl); K11(TMT6plex)	3	2.686	2.28	2.818	0.00386997
