# Supplementary material for: Quantitative analysis of the lysine acetylome reveals the role of SIRT3-mediated HSP60 deacetylation in suppressing intracellular Mycobacterium tuberculosis survival
Source: Microbiol Spectr. 2024 Jun 25;12(8):e00749-24. doi: 10.1128/spectrum.00749-24 (PMC11302147; doi:10.1128/spectrum.00749-24)
Supplement: Table S4 — FPKM of different acetylation proteins. [file spectrum.00749-24-s0004.xlsx]

## Sheet: Sheet1
Table S4: FPKM of different acetylation proteins.
Gene ID	NCBI Gene ID	HGNC Gene ID	Ensembl Gene ID	GeneCard Gene ID	Kegg Gene ID	Gene Symbol	Other Symbols	Type	log2 (H37Rv / mock)	Qvalue (H37Rv / mock)	Transcripts number	Transcripts ID	Coding Capacity	Known/Novel Gene	Chromosome	Start	End	Strand	Map loc	Mock_1 FPKM	Mock_2 FPKM	Mock_3 FPKM	H37Rv_1 FPKM	H37Rv_2 FPKM	H37Rv_3 FPKM	mock Average FPKM	H37Rv Average FPKM	Pvalue(H37Rv / mock)	KEGG Pathway Desc	KEGG Disease Desc	KEGG Module Desc	KEGG Reaction Desc	GO_C Desc	GO_F Desc	GO_P Desc
10109	10109	HGNC:705	ENSG00000163466	10109	K05758	ARPC2	ARC34+++PNAS-139+++PRO2446+++p34-Arc	mRNA	-0.144627	0.00146213	8	URS000076DED1+++URS00009B00EF+++NM_005731.3+++NM_152862.3+++XM_017003113.1+++XM_017003114.1+++XM_017003115.2+++XM_024452509.1	coding	known	chr2	218217138	218257366	+	2q35	932.63	950.93	965.14	787.83	815.12	794.03	949.567	798.993	0.000312577	04144///Endocytosis+++04666///Fc gamma R-mediated phagocytosis+++04810///Regulation of actin cytoskeleton+++05100///Bacterial invasion of epithelial cells+++05130///Pathogenic Escherichia coli infection+++05131///Shigellosis+++05132///Salmonella infection				GO:0005634///nucleus+++GO:0005737///cytoplasm+++GO:0005768///endosome+++GO:0005829///cytosol+++GO:0005856///cytoskeleton+++GO:0005885///Arp2/3 protein complex+++GO:0005886///plasma membrane+++GO:0005925///focal adhesion+++GO:0015629///actin cytoskeleton+++GO:0030027///lamellipodium+++GO:0030054///cell junction+++GO:0031252///cell leading edge+++GO:0035861///site of double-strand break+++GO:003619…	GO:0003779///actin binding+++GO:0005200///structural constituent of cytoskeleton+++GO:0005515///protein binding+++GO:0051015///actin filament binding	GO:0010592///positive regulation of lamellipodium assembly+++GO:0030041///actin filament polymerization+++GO:0030833///regulation of actin filament polymerization+++GO:0030838///positive regulation of actin filament polymerization+++GO:0034314///Arp2/3 complex-mediated actin nucleation+++GO:0038096///Fc-gamma receptor signaling pathway involved in phagocytosis+++GO:0048013///ephrin receptor signa…
10987	10987	HGNC:2240	ENSG00000121022	10987	K09613	COPS5	CSN5+++JAB1+++MOV-34+++SGN5	mRNA	-0.117933	0.267216	2	URS0000D6E15B+++NM_006837.3	coding	known	chr8	67043079	67062133	-	8q13.1	70.16	73.26	65.1	53.97	62.55	62.35	69.5067	59.6233	0.124353					GO:0000785///chromatin+++GO:0005634///nucleus+++GO:0005654///nucleoplasm+++GO:0005737///cytoplasm+++GO:0005829///cytosol+++GO:0005852///eukaryotic translation initiation factor 3 complex+++GO:0008021///synaptic vesicle+++GO:0008180///COP9 signalosome+++GO:0030054///cell junction+++GO:0031410///cytoplasmic vesicle+++GO:0045202///synapse+++GO:0048471///perinuclear region of cytoplasm	GO:0003713///transcription coactivator activity+++GO:0003743///translation initiation factor activity+++GO:0004222///metalloendopeptidase activity+++GO:0004843///thiol-dependent ubiquitin-specific protease activity+++GO:0005515///protein binding+++GO:0008233///peptidase activity+++GO:0008237///metallopeptidase activity+++GO:0016787///hydrolase activity+++GO:0019784///NEDD8-specific protease activ…	GO:0000338///protein deneddylation+++GO:0000715///nucleotide-excision repair, DNA damage recognition+++GO:0006283///transcription-coupled nucleotide-excision repair+++GO:0006366///transcription by RNA polymerase II+++GO:0006412///translation+++GO:0006413///translational initiation+++GO:0006508///proteolysis+++GO:0016579///protein deubiquitination+++GO:0043066///negative regulation of apoptotic pr…
16	16	HGNC:20	ENSG00000090861	16	K01872	AARS1	AARS+++CMT2N+++EIEE29	mRNA	-0.0740463	0.546016	6	URS00008B80F3+++URS00008BBD6E+++URS0000D6E423+++URS0000D6EA1D+++URS0000EB9C5D+++NM_001605.3	coding	known	chr16	70251261	70289506	+	16q22.1	40.03	36	31.74	30.29	30.56	34.07	35.9233	31.64	0.329924	00970///Aminoacyl-tRNA biosynthesis	H00264///Charcot-Marie-Tooth disease+++H00606///Early infantile epileptic encephalopathy+++H00891///Combined oxidative phosphorylation deficiency+++H02200///Leukoencephalopathy, progressive, with ovarian failure		R03038///L-Alanine:tRNA(Ala) ligase (AMP-forming) ATP + L-Alanine + tRNA(Ala) <=> AMP + Diphosphate + L-Alanyl-tRNA	GO:0005737///cytoplasm+++GO:0005739///mitochondrion+++GO:0005829///cytosol+++GO:0016020///membrane+++GO:0070062///extracellular exosome	GO:0000049///tRNA binding+++GO:0000166///nucleotide binding+++GO:0002161///aminoacyl-tRNA editing activity+++GO:0002196///Ser-tRNA(Ala) hydrolase activity+++GO:0003676///nucleic acid binding+++GO:0003723///RNA binding+++GO:0004812///aminoacyl-tRNA ligase activity+++GO:0004813///alanine-tRNA ligase activity+++GO:0005524///ATP binding+++GO:0008270///zinc ion binding+++GO:0016597///amino acid bindin…	GO:0006400///tRNA modification+++GO:0006412///translation+++GO:0006418///tRNA aminoacylation for protein translation+++GO:0006419///alanyl-tRNA aminoacylation+++GO:0008033///tRNA processing+++GO:0021680///cerebellar Purkinje cell layer development+++GO:0043039///tRNA aminoacylation+++GO:0043524///negative regulation of neuron apoptotic process+++GO:0050885///neuromuscular process controlling bala…
1729	1729	HGNC:2876	ENSG00000131504	1729	K05740	DIAPH1	DFNA1+++DIA1+++DRF1+++LFHL1+++SCBMS+++hDIA1	mRNA	-0.58966	5.8735e-39	11	URS00008BA4EA+++URS00009AF5D1+++URS0000D5A3B0+++URS0000D6E832+++NM_001079812.3+++NM_001314007.2+++NM_005219.5+++XM_024454384.1+++XM_024454385.1+++XM_024454386.1+++XM_024454387.1	coding	known	chr5	141515016	141619055	+	5q31.3	181.27	172.49	166.24	109.22	107.12	103.77	173.333	106.703	1.7046e-40	04510///Focal adhesion+++04810///Regulation of actin cytoskeleton+++04933///AGE-RAGE signaling pathway in diabetic complications+++05131///Shigellosis	H00604///Deafness, autosomal dominant+++H01740///Macrothrombocytopenia			GO:0005634///nucleus+++GO:0005737///cytoplasm+++GO:0005815///microtubule organizing center+++GO:0005819///spindle+++GO:0005829///cytosol+++GO:0005856///cytoskeleton+++GO:0005886///plasma membrane+++GO:0016020///membrane+++GO:0030667///secretory granule membrane+++GO:0032587///ruffle membrane+++GO:0042995///cell projection+++GO:0072686///mitotic spindle+++GO:0101003///ficolin-1-rich granule membra…	GO:0003723///RNA binding+++GO:0003779///actin binding+++GO:0005102///signaling receptor binding+++GO:0005515///protein binding+++GO:0017048///Rho GTPase binding+++GO:0044325///ion channel binding	GO:0007010///cytoskeleton organization+++GO:0007015///actin filament organization+++GO:0007605///sensory perception of sound+++GO:0008360///regulation of cell shape+++GO:0016043///cellular component organization+++GO:0030036///actin cytoskeleton organization+++GO:0030041///actin filament polymerization+++GO:0030335///positive regulation of cell migration+++GO:0032886///regulation of microtubule-b…
196463	196463	HGNC:27283	ENSG00000151176	196463		PLBD2	P76	mRNA	0.529879	7.17224e-15	5	URS0000EA29D1+++NM_001159727.2+++NM_173542.4+++XM_011538023.2+++XM_017018977.1	coding	known	chr12	113358576	113391629	+	12q24.13	13.51	12.47	12.75	17.28	17.53	17	12.91	17.27	4.9511e-16					GO:0005764///lysosome+++GO:0043202///lysosomal lumen+++GO:0070062///extracellular exosome	GO:0004620///phospholipase activity+++GO:0016787///hydrolase activity	GO:0006629///lipid metabolic process+++GO:0016042///lipid catabolic process
1973	1973	HGNC:3282	ENSG00000161960	1973	K03257	EIF4A1	DDX2A+++EIF-4A+++EIF4A+++eIF-4A-I+++eIF4A-I	mRNA	0.321609	1.63011e-12	3	URS00009BBF96+++NM_001204510.2+++NM_001416.4	coding	known	chr17	7572825	7579006	+	17p13.1	212.94	217.58	221.43	252.78	249.25	255.14	217.317	252.39	1.27812e-13	03013///RNA transport				GO:0005634///nucleus+++GO:0005737///cytoplasm+++GO:0005829///cytosol+++GO:0016020///membrane+++GO:0016281///eukaryotic translation initiation factor 4F complex+++GO:0070062///extracellular exosome	GO:0000166///nucleotide binding+++GO:0000339///RNA cap binding+++GO:0003676///nucleic acid binding+++GO:0003723///RNA binding+++GO:0003724///RNA helicase activity+++GO:0003725///double-stranded RNA binding+++GO:0003729///mRNA binding+++GO:0003743///translation initiation factor activity+++GO:0004386///helicase activity+++GO:0005515///protein binding+++GO:0005524///ATP binding+++GO:0008135///trans…	GO:0002183///cytoplasmic translational initiation+++GO:0006412///translation+++GO:0006413///translational initiation+++GO:0016032///viral process
2171	2171	HGNC:3560	ENSG00000164687	2171	K08754	FABP5	E-FABP+++EFABP+++KFABP+++PA-FABP+++PAFABP	mRNA	0.308602	1.86136e-07	6	URS00008B442A+++URS00008B5077+++URS00009AE0FC+++URS0000D5A438+++URS0000D5B585+++NM_001444.3	coding	known	chr8	81252720	81284775	+	8q21.13	318.02	330.38	318.26	361.14	384.33	379.34	322.22	374.937	2.23639e-08	03320///PPAR signaling pathway				GO:0005576///extracellular region+++GO:0005615///extracellular space+++GO:0005634///nucleus+++GO:0005654///nucleoplasm+++GO:0005737///cytoplasm+++GO:0005829///cytosol+++GO:0005886///plasma membrane+++GO:0014069///postsynaptic density+++GO:0030054///cell junction+++GO:0030667///secretory granule membrane+++GO:0035578///azurophil granule lumen+++GO:0045202///synapse+++GO:0070062///extracellular exo…	GO:0001972///retinoic acid binding+++GO:0005504///fatty acid binding+++GO:0005515///protein binding+++GO:0008289///lipid binding+++GO:0042802///identical protein binding	GO:0006006///glucose metabolic process+++GO:0006629///lipid metabolic process+++GO:0006656///phosphatidylcholine biosynthetic process+++GO:0008544///epidermis development+++GO:0010829///negative regulation of glucose transmembrane transport+++GO:0019433///triglyceride catabolic process+++GO:0031392///regulation of prostaglandin biosynthetic process+++GO:0035360///positive regulation of peroxisome…
308	308	HGNC:543	ENSG00000164111	308	K16646	ANXA5	ANX5+++ENX2+++HEL-S-7+++PP4+++RPRGL3	mRNA	0.90558	1.69592e-79	4	URS00008B2696+++URS00009B951E+++NM_001154.4+++XM_017008141.2	coding	known	chr4	121667946	121696994	-	4q27	171.05	183.83	184	315.95	308.18	314.43	179.627	312.853	2.42043e-81					GO:0005576///extracellular region+++GO:0005622///intracellular+++GO:0005737///cytoplasm+++GO:0005829///cytosol+++GO:0005925///focal adhesion+++GO:0009897///external side of plasma membrane+++GO:0016020///membrane+++GO:0062023///collagen-containing extracellular matrix+++GO:0070062///extracellular exosome+++GO:0072563///endothelial microparticle	GO:0004859///phospholipase inhibitor activity+++GO:0005388///calcium-transporting ATPase activity+++GO:0005509///calcium ion binding+++GO:0005515///protein binding+++GO:0005543///phospholipid binding+++GO:0005544///calcium-dependent phospholipid binding+++GO:0008201///heparin binding+++GO:0017046///peptide hormone binding+++GO:0030971///receptor tyrosine kinase binding	GO:0002576///platelet degranulation+++GO:0007165///signal transduction+++GO:0007596///blood coagulation+++GO:0007599///hemostasis+++GO:0010033///response to organic substance+++GO:0030195///negative regulation of blood coagulation+++GO:0043065///positive regulation of apoptotic process+++GO:0043066///negative regulation of apoptotic process+++GO:0043086///negative regulation of catalytic activity…
3326	3326	HGNC:5258	ENSG00000096384	3326	K04079	HSP90AB1	D6S182+++HSP84+++HSP90B+++HSPC2+++HSPCB	mRNA	0.223458	7.59182e-08	7	URS0000D5DA7A+++NM_001271969.1+++NM_001271970.1+++NM_001271971.1+++NM_001271972.1+++NM_001371238.1+++NM_007355.4	coding	known	chr6	44246166	44253888	+	6p21.1	1024.5	968.1	993.01	1071.19	1060.43	1103.25	995.203	1078.29	8.8152e-09	04141///Protein processing in endoplasmic reticulum+++04151///PI3K-Akt signaling pathway+++04217///Necroptosis+++04612///Antigen processing and presentation+++04621///NOD-like receptor signaling pathway+++04657///IL-17 signaling pathway+++04659///Th17 cell differentiation+++04914///Progesterone-mediated oocyte maturation+++04915///Estrogen signaling pathway+++05200///Pathways in cancer+++05215///…				GO:0005576///extracellular region+++GO:0005634///nucleus+++GO:0005654///nucleoplasm+++GO:0005737///cytoplasm+++GO:0005739///mitochondrion+++GO:0005765///lysosomal membrane+++GO:0005829///cytosol+++GO:0005886///plasma membrane+++GO:0008180///COP9 signalosome+++GO:0009986///cell surface+++GO:0016020///membrane+++GO:0016234///inclusion body+++GO:0016323///basolateral plasma membrane+++GO:0016324///a…	GO:0000166///nucleotide binding+++GO:0002134///UTP binding+++GO:0002135///CTP binding+++GO:0003723///RNA binding+++GO:0003725///double-stranded RNA binding+++GO:0005515///protein binding+++GO:0005524///ATP binding+++GO:0005525///GTP binding+++GO:0008144///drug binding+++GO:0016887///ATPase activity+++GO:0017098///sulfonylurea receptor binding+++GO:0019887///protein kinase regulator activity+++GO:…	GO:0001890///placenta development+++GO:0006457///protein folding+++GO:0006805///xenobiotic metabolic process+++GO:0006986///response to unfolded protein+++GO:0007004///telomere maintenance via telomerase+++GO:0009651///response to salt stress+++GO:0010033///response to organic substance+++GO:0019062///virion attachment to host cell+++GO:0021955///central nervous system neuron axonogenesis+++GO:00…
3329	3329	HGNC:5261	ENSG00000144381	3329	K04077	HSPD1	CPN60+++GROEL+++HLD4+++HSP-60+++HSP60+++HSP65+++HuCHA60+++SPG13	mRNA	-0.0739904	0.197833	2	NM_002156.5+++NM_199440.1	coding	known	chr2	197486584	197500274	-	2q33.1	338.91	323.51	315.47	287.47	281.35	293.63	325.963	287.483	0.0849269	03018///RNA degradation+++04212///Longevity regulating pathway - worm+++04940///Type I diabetes mellitus+++05134///Legionellosis+++05152///Tuberculosis	H00266///Hereditary spastic paraplegia+++H00679///Hypomyelinating leukodystrophy			GO:0005615///extracellular space+++GO:0005737///cytoplasm+++GO:0005739///mitochondrion+++GO:0005743///mitochondrial inner membrane+++GO:0005759///mitochondrial matrix+++GO:0005769///early endosome+++GO:0005782///peroxisomal matrix+++GO:0005791///rough endoplasmic reticulum+++GO:0005794///Golgi apparatus+++GO:0005829///cytosol+++GO:0005886///plasma membrane+++GO:0005905///clathrin-coated pit+++GO:…	GO:0000166///nucleotide binding+++GO:0001530///lipopolysaccharide binding+++GO:0002020///protease binding+++GO:0002039///p53 binding+++GO:0003688///DNA replication origin binding+++GO:0003697///single-stranded DNA binding+++GO:0003723///RNA binding+++GO:0003725///double-stranded RNA binding+++GO:0005515///protein binding+++GO:0005524///ATP binding+++GO:0008035///high-density lipoprotein particle …	GO:0001666///response to hypoxia+++GO:0002368///B cell cytokine production+++GO:0002755///MyD88-dependent toll-like receptor signaling pathway+++GO:0002842///positive regulation of T cell mediated immune response to tumor cell+++GO:0002931///response to ischemia+++GO:0006357///regulation of transcription by RNA polymerase II+++GO:0006457///protein folding+++GO:0006458///'de novo' protein folding+…
3418	3418	HGNC:5383	ENSG00000182054	3418	K00031	IDH2	D2HGA2+++ICD-M+++IDH+++IDHM+++IDP+++IDPM+++mNADP-IDH	mRNA	-0.296426	3.02903e-08	3	NM_001289910.1+++NM_001290114.2+++NM_002168.4	coding	known	chr15	90083045	90102468	-	15q26.1	154.13	151.1	162.53	120.63	115.05	123.19	155.92	119.623	3.38609e-09	00020///Citrate cycle (TCA cycle)+++00480///Glutathione metabolism+++01200///Carbon metabolism+++01210///2-Oxocarboxylic acid metabolism+++01230///Biosynthesis of amino acids+++04146///Peroxisome	H01225///D-2-hydroxyglutaric aciduria+++H01481///Myelodysplastic syndrome+++H01892///Peripheral T cell lymphoma	M00009///Citrate cycle (TCA cycle, Krebs cycle)+++M00010///Citrate cycle, first carbon oxidation, oxaloacetate => 2-oxoglutarate+++M00173///Reductive citrate cycle (Arnon-Buchanan cycle)+++M00740///Methylaspartate cycle	R00267///Isocitrate:NADP+ oxidoreductase (decarboxylating) Isocitrate + NADP+ <=> 2-Oxoglutarate + CO2 + NADPH + H++++R00268///oxalosuccinate carboxy-lyase (2-oxoglutarate-forming) Oxalosuccinate <=> 2-Oxoglutarate + CO2+++R01899///Isocitrate:NADP+ oxidoreductase Isocitrate + NADP+ <=> Oxalosuccinate + NADPH + H+	GO:0005739///mitochondrion+++GO:0005759///mitochondrial matrix+++GO:0005777///peroxisome+++GO:0005829///cytosol+++GO:0070062///extracellular exosome	GO:0000287///magnesium ion binding+++GO:0004448///isocitrate dehydrogenase activity+++GO:0004450///isocitrate dehydrogenase (NADP+) activity+++GO:0016491///oxidoreductase activity+++GO:0016616///oxidoreductase activity, acting on the CH-OH group of donors, NAD or NADP as acceptor+++GO:0046872///metal ion binding+++GO:0051287///NAD binding	GO:0005975///carbohydrate metabolic process+++GO:0006097///glyoxylate cycle+++GO:0006099///tricarboxylic acid cycle+++GO:0006102///isocitrate metabolic process+++GO:0006103///2-oxoglutarate metabolic process+++GO:0006739///NADP metabolic process+++GO:0006741///NADP biosynthetic process+++GO:0055114///oxidation-reduction process+++GO:0060253///negative regulation of glial cell proliferation+++GO:1…
4691	4691	HGNC:7667	ENSG00000115053	4691	K11294	NCL	C23+++Nsr1	mRNA	-0.0708299	0.369807	2	URS0000D6E9F8+++NM_005381.3	coding	known	chr2	231453531	231464484	-	2q37.1	174.33	171.05	152.28	140.07	148.82	150.32	165.887	146.403	0.191296	05130///Pathogenic Escherichia coli infection				GO:0005634///nucleus+++GO:0005654///nucleoplasm+++GO:0005681///spliceosomal complex+++GO:0005730///nucleolus+++GO:0005938///cell cortex+++GO:0016020///membrane+++GO:0036464///cytoplasmic ribonucleoprotein granule+++GO:0070062///extracellular exosome+++GO:1990904///ribonucleoprotein complex	GO:0003723///RNA binding+++GO:0005515///protein binding+++GO:0008022///protein C-terminus binding+++GO:0042162///telomeric DNA binding+++GO:0042802///identical protein binding+++GO:0044547///DNA topoisomerase binding+++GO:0048027///mRNA 5'-UTR binding	GO:0001525///angiogenesis+++GO:0017148///negative regulation of translation+++GO:0045944///positive regulation of transcription by RNA polymerase II+++GO:0048026///positive regulation of mRNA splicing, via spliceosome+++GO:0051252///regulation of RNA metabolic process+++GO:0071364///cellular response to epidermal growth factor stimulus+++GO:1901838///positive regulation of transcription of nucleo…
4830	4830	HGNC:7849	ENSG00000239672	4830	K00940	NME1	AWD+++GAAD+++NB+++NBS+++NDKA+++NDPK-A+++NDPKA+++NM23+++NM23-H1	mRNA	0.183692	0.0104023	2	NM_000269.3+++NM_198175.1	coding	known	chr17	51153559	51162168	+	17q21.33	259.12	304.58	294.95	302.14	305.56	303.44	286.217	303.713	0.00271579	00230///Purine metabolism+++00240///Pyrimidine metabolism+++00983///Drug metabolism - other enzymes		M00049///Adenine ribonucleotide biosynthesis, IMP => ADP,ATP+++M00050///Guanine ribonucleotide biosynthesis IMP => GDP,GTP+++M00052///Pyrimidine ribonucleotide biosynthesis, UMP => UDP/UTP,CDP/CTP+++M00053///Pyrimidine deoxyribonuleotide biosynthesis, CDP/CTP => dCDP/dCTP,dTDP/dTTP	R00124///ATP:ADP phosphatransferase ATP + ADP <=> ADP + ATP+++R00139///ATP:2'-deoxy-5-hydroxymethylcytidine-5'-diphosphate phosphotransferase 2'-Deoxy-5-hydroxymethylcytidine-5'-diphosphate + ATP <=> 2'-Deoxy-5-hydroxymethylcytidine-5'-triphosphate + ADP+++R00156///ATP:UDP phosphotransferase ATP + UDP <=> ADP + UTP+++R00330///ATP:GDP phosphotransferase ATP + GDP <=> ADP + GTP+++R00570///ATP:CDP p…	GO:0005623///cell+++GO:0005634///nucleus+++GO:0005737///cytoplasm+++GO:0005741///mitochondrial outer membrane+++GO:0005813///centrosome+++GO:0005829///cytosol+++GO:0005882///intermediate filament+++GO:0016020///membrane+++GO:0032587///ruffle membrane+++GO:0048471///perinuclear region of cytoplasm+++GO:0070062///extracellular exosome	GO:0000287///magnesium ion binding+++GO:0000977///RNA polymerase II regulatory region sequence-specific DNA binding+++GO:0003697///single-stranded DNA binding+++GO:0003723///RNA binding+++GO:0004536///deoxyribonuclease activity+++GO:0004550///nucleoside diphosphate kinase activity+++GO:0005515///protein binding+++GO:0005524///ATP binding+++GO:0005525///GTP binding+++GO:0019215///intermediate fila…	GO:0002762///negative regulation of myeloid leukocyte differentiation+++GO:0006163///purine nucleotide metabolic process+++GO:0006165///nucleoside diphosphate phosphorylation+++GO:0006183///GTP biosynthetic process+++GO:0006220///pyrimidine nucleotide metabolic process+++GO:0006228///UTP biosynthetic process+++GO:0006241///CTP biosynthetic process+++GO:0006259///DNA metabolic process+++GO:0006897…
5685	5685	HGNC:9533	ENSG00000041357	5685	K02728	PSMA4	HC9+++HsT17706+++PSC9	mRNA	0.463902	1.63729e-20	8	URS0000D574B0+++URS0000EBFA87+++NM_001102667.2+++NM_001102668.2+++NM_001330673.1+++NM_001330675.1+++NM_001330676.1+++NM_002789.6	coding	known	chr15	78540405	78552417	+	15q25.1	209.77	216.5	207.19	267.84	265.38	273.85	211.153	269.023	8.59417e-22	03050///Proteasome				GO:0000502///proteasome complex+++GO:0000932///P-body+++GO:0005634///nucleus+++GO:0005654///nucleoplasm+++GO:0005737///cytoplasm+++GO:0005829///cytosol+++GO:0005839///proteasome core complex+++GO:0019773///proteasome core complex, alpha-subunit complex+++GO:0043231///intracellular membrane-bounded organelle+++GO:0070062///extracellular exosome	GO:0004175///endopeptidase activity+++GO:0004298///threonine-type endopeptidase activity+++GO:0005515///protein binding+++GO:0008233///peptidase activity+++GO:0016787///hydrolase activity	GO:0000165///MAPK cascade+++GO:0000209///protein polyubiquitination+++GO:0002223///stimulatory C-type lectin receptor signaling pathway+++GO:0002479///antigen processing and presentation of exogenous peptide antigen via MHC class I, TAP-dependent+++GO:0006508///proteolysis+++GO:0006511///ubiquitin-dependent protein catabolic process+++GO:0006521///regulation of cellular amino acid metabolic proce…
5982	5982	HGNC:9970	ENSG00000049541	5982	K10755	RFC2	RFC40	mRNA	-0.244323	0.0176305	9	URS00008B95E9+++NM_001278791.1+++NM_001278792.1+++NM_001278793.1+++NM_002914.4+++NM_181471.3+++XM_006716080.2+++XM_017012492.2+++XM_017012493.1	coding	known	chr7	74231502	74254458	+	7q11.23	29.08	30.42	31.29	24.4	21.35	25.16	30.2633	23.6367	0.00492931	03030///DNA replication+++03420///Nucleotide excision repair+++03430///Mismatch repair	H01439///Williams-Beuren syndrome			GO:0005634///nucleus+++GO:0005654///nucleoplasm+++GO:0005663///DNA replication factor C complex+++GO:0031390///Ctf18 RFC-like complex	GO:0000166///nucleotide binding+++GO:0003677///DNA binding+++GO:0003689///DNA clamp loader activity+++GO:0005515///protein binding+++GO:0005524///ATP binding+++GO:0017116///single-stranded DNA-dependent ATP-dependent DNA helicase activity+++GO:0019899///enzyme binding	GO:0006260///DNA replication+++GO:0006261///DNA-dependent DNA replication+++GO:0006281///DNA repair+++GO:0006283///transcription-coupled nucleotide-excision repair+++GO:0006296///nucleotide-excision repair, DNA incision, 5'-to lesion+++GO:0006297///nucleotide-excision repair, DNA gap filling+++GO:0019985///translesion synthesis+++GO:0032201///telomere maintenance via semi-conservative replication…
6187	6187	HGNC:10404	ENSG00000140988	6187	K02981	RPS2	LLREP3+++S2	mRNA	-0.0117172	0.908123	5	URS00008B4956+++URS00008BB0ED+++URS0000D6E5CA+++URS0000D6E6B1+++NM_002952.4	coding	known	chr16	1962058	1964826	+	16p13.3	2967.7	3309.92	3430.08	3011.75	3091.42	2889.82	3235.9	2997.66	0.826812	03010///Ribosome				GO:0005634///nucleus+++GO:0005654///nucleoplasm+++GO:0005730///nucleolus+++GO:0005829///cytosol+++GO:0005840///ribosome+++GO:0005925///focal adhesion+++GO:0015935///small ribosomal subunit+++GO:0016020///membrane+++GO:0022627///cytosolic small ribosomal subunit+++GO:0070062///extracellular exosome+++GO:1990904///ribonucleoprotein complex	GO:0003723///RNA binding+++GO:0003729///mRNA binding+++GO:0003735///structural constituent of ribosome+++GO:0005515///protein binding+++GO:0017134///fibroblast growth factor binding+++GO:0019899///enzyme binding+++GO:0045296///cadherin binding	GO:0000184///nuclear-transcribed mRNA catabolic process, nonsense-mediated decay+++GO:0006364///rRNA processing+++GO:0006412///translation+++GO:0006413///translational initiation+++GO:0006614///SRP-dependent cotranslational protein targeting to membrane+++GO:0019083///viral transcription+++GO:0051443///positive regulation of ubiquitin-protein transferase activity
6888	6888	HGNC:11559	ENSG00000177156	6888	K00616	TALDO1	TAL+++TAL-H+++TALDOR+++TALH	mRNA	0.580354	7.69861e-27	2	URS0000EA2610+++NM_006755.2	coding	known	chr11	747464	765012	+	11p15.5	164.46	160.44	168.98	224.66	222.25	240.96	164.627	229.29	3.2227e-28	00030///Pentose phosphate pathway+++01200///Carbon metabolism+++01230///Biosynthesis of amino acids	H01189///Transaldolase deficiency	M00004///Pentose phosphate pathway (Pentose phosphate cycle)+++M00007///Pentose phosphate pathway, non-oxidative phase, fructose 6P => ribose 5P	R01827///sedoheptulose-7-phosphate:D-glyceraldehyde-3-phosphate glyceronetransferase Sedoheptulose 7-phosphate + D-Glyceraldehyde 3-phosphate <=> D-Erythrose 4-phosphate + beta-D-Fructose 6-phosphate	GO:0005622///intracellular+++GO:0005634///nucleus+++GO:0005737///cytoplasm+++GO:0005829///cytosol+++GO:0043231///intracellular membrane-bounded organelle+++GO:0070062///extracellular exosome	GO:0003824///catalytic activity+++GO:0004801///sedoheptulose-7-phosphate:D-glyceraldehyde-3-phosphate glyceronetransferase activity+++GO:0005515///protein binding+++GO:0016740///transferase activity+++GO:0030246///carbohydrate binding+++GO:0048029///monosaccharide binding	GO:0005975///carbohydrate metabolic process+++GO:0005999///xylulose biosynthetic process+++GO:0006002///fructose 6-phosphate metabolic process+++GO:0006098///pentose-phosphate shunt+++GO:0009052///pentose-phosphate shunt, non-oxidative branch+++GO:0019682///glyceraldehyde-3-phosphate metabolic process+++GO:0035722///interleukin-12-mediated signaling pathway
760	760	HGNC:1373	ENSG00000104267	760	K18245	CA2	CA-II+++CAC+++CAII+++Car2+++HEL-76+++HEL-S-282	mRNA	-0.514696	6.12325e-27	3	URS0000D58D61+++NM_000067.3+++NM_001293675.1	coding	known	chr8	85456439	85481493	+	8q21.2	356.13	373.84	349.34	231.11	239.23	232.19	359.77	234.177	2.5413e-28	00910///Nitrogen metabolism+++04964///Proximal tubule bicarbonate reclamation+++04966///Collecting duct acid secretion+++04971///Gastric acid secretion+++04972///Pancreatic secretion+++04976///Bile secretion	H00241///Combined proximal and distal renal tubular acidosis+++H00436///Osteopetrosis+++H02310///Renal tubular acidosis		R10092///carbonate hydro-lyase (carbon-dioxide-forming) HCO3- + H+ <=> CO2 + H2O	GO:0005615///extracellular space+++GO:0005623///cell+++GO:0005737///cytoplasm+++GO:0005829///cytosol+++GO:0005886///plasma membrane+++GO:0005902///microvillus+++GO:0016020///membrane+++GO:0016323///basolateral plasma membrane+++GO:0030424///axon+++GO:0043209///myelin sheath+++GO:0045177///apical part of cell+++GO:0070062///extracellular exosome	GO:0004064///arylesterase activity+++GO:0004089///carbonate dehydratase activity+++GO:0005515///protein binding+++GO:0008270///zinc ion binding+++GO:0016829///lyase activity+++GO:0016836///hydro-lyase activity+++GO:0046872///metal ion binding	GO:0001822///kidney development+++GO:0002009///morphogenesis of an epithelium+++GO:0006730///one-carbon metabolic process+++GO:0009268///response to pH+++GO:0010033///response to organic substance+++GO:0010043///response to zinc ion+++GO:0015670///carbon dioxide transport+++GO:0015701///bicarbonate transport+++GO:0032230///positive regulation of synaptic transmission, GABAergic+++GO:0032849///pos…
821	821	HGNC:1473	ENSG00000127022	821	K08054	CANX	CNX+++IP90+++P90	mRNA	0.0427345	0.60193	17	URS00008BB43A+++URS0000D56E37+++URS0000D5A2D4+++NR_157048.1+++NM_001024649.2+++NM_001363993.1+++NM_001363994.1+++NM_001363995.1+++NM_001363996.1+++NM_001363997.1+++NM_001363998.1+++NM_001363999.1+++NM_001364000.1+++NM_001364001.1+++NM_001746.4+++XM_011534664.2+++XM_011534665.3	coding	known	chr5	179678646	179732573	+	5q35.3	211.35	190.35	185.77	186.39	182.71	192.54	195.823	187.213	0.381553	04141///Protein processing in endoplasmic reticulum+++04145///Phagosome+++04612///Antigen processing and presentation+++04918///Thyroid hormone synthesis+++05166///Human T-cell leukemia virus 1 infection				GO:0005737///cytoplasm+++GO:0005783///endoplasmic reticulum+++GO:0005788///endoplasmic reticulum lumen+++GO:0005789///endoplasmic reticulum membrane+++GO:0005790///smooth endoplasmic reticulum+++GO:0005791///rough endoplasmic reticulum+++GO:0005840///ribosome+++GO:0016020///membrane+++GO:0016021///integral component of membrane+++GO:0030424///axon+++GO:0032839///dendrite cytoplasm+++GO:0032991///…	GO:0003723///RNA binding+++GO:0005509///calcium ion binding+++GO:0005515///protein binding+++GO:0030246///carbohydrate binding+++GO:0034185///apolipoprotein binding+++GO:0035255///ionotropic glutamate receptor binding+++GO:0046872///metal ion binding+++GO:0051082///unfolded protein binding	GO:0002474///antigen processing and presentation of peptide antigen via MHC class I+++GO:0006457///protein folding+++GO:0007568///aging+++GO:0009306///protein secretion+++GO:0016032///viral process+++GO:0019886///antigen processing and presentation of exogenous peptide antigen via MHC class II+++GO:0030968///endoplasmic reticulum unfolded protein response+++GO:0034975///protein folding in endopla…
8218	8218	HGNC:2093	ENSG00000070371	8218	K04646	CLTCL1	CHC22+++CLH22+++CLTCL+++CLTD	mRNA	-0.183787	0.0321564	12	URS00008BD34E+++URS0000D594FE+++URS0000D6D56B+++URS0000D6E090+++NM_001835.4+++NM_007098.4+++XM_011530401.2+++XM_017028953.2+++XM_017028954.2+++XM_017028955.2+++XM_017028956.2+++XM_017028957.2	coding	known	chr22	19179019	19291719	+	22q11.21	16.78	16.54	15.5	13.69	13.26	12.68	16.2733	13.21	0.00970299	04142///Lysosome+++04144///Endocytosis+++04721///Synaptic vesicle cycle+++04961///Endocrine and other factor-regulated calcium reabsorption+++05016///Huntington disease+++05100///Bacterial invasion of epithelial cells				GO:0005769///early endosome+++GO:0005770///late endosome+++GO:0005802///trans-Golgi network+++GO:0005819///spindle+++GO:0005829///cytosol+++GO:0005886///plasma membrane+++GO:0005905///clathrin-coated pit+++GO:0016020///membrane+++GO:0030130///clathrin coat of trans-Golgi network vesicle+++GO:0030132///clathrin coat of coated pit+++GO:0030135///coated vesicle+++GO:0030136///clathrin-coated vesicle…	GO:0005198///structural molecule activity+++GO:0005515///protein binding+++GO:0032051///clathrin light chain binding	GO:0000278///mitotic cell cycle+++GO:0006886///intracellular protein transport+++GO:0006898///receptor-mediated endocytosis+++GO:0009653///anatomical structure morphogenesis+++GO:0016192///vesicle-mediated transport+++GO:0042147///retrograde transport, endosome to Golgi+++GO:0046326///positive regulation of glucose import+++GO:0061024///membrane organization
8407	8407	HGNC:11554	ENSG00000158710	8407	K20526	TAGLN2	HA1756	mRNA	0.384711	8.42142e-15	4	URS00009BD750+++NM_001277223.2+++NM_001277224.2+++NM_003564.3	coding	known	chr1	159918111	159925507	-	1q23.2	899.67	967.91	999.85	1154.46	1186.72	1143.63	955.81	1161.6	5.83857e-16					GO:0005576///extracellular region+++GO:0005829///cytosol+++GO:0031982///vesicle+++GO:0070062///extracellular exosome	GO:0005515///protein binding+++GO:0045296///cadherin binding	GO:0002576///platelet degranulation+++GO:0030855///epithelial cell differentiation
84295	84295	HGNC:18145	ENSG00000156531	84295	K23310	PHF6	BFLS+++BORJ+++CENP-31	mRNA	-0.21968	0.0126218	4	URS00008BA7D2+++NM_001015877.2+++NM_032335.3+++NM_032458.3	coding	known	chrX	134373312	134428790	+	Xq26.2	19.6	15.85	15.6	13.69	13.61	13.45	17.0167	13.5833	0.00337892		H01915///Borjeson-Forssman-Lehmann syndrome			GO:0000775///chromosome, centromeric region+++GO:0000776///kinetochore+++GO:0000777///condensed chromosome kinetochore+++GO:0005634///nucleus+++GO:0005654///nucleoplasm+++GO:0005694///chromosome+++GO:0005730///nucleolus	GO:0001227///DNA-binding transcription repressor activity, RNA polymerase II-specific+++GO:0003677///DNA binding+++GO:0003723///RNA binding+++GO:0005515///protein binding+++GO:0015631///tubulin binding+++GO:0019899///enzyme binding+++GO:0042393///histone binding+++GO:0042826///histone deacetylase binding+++GO:0043021///ribonucleoprotein complex binding+++GO:0043565///sequence-specific DNA binding…	GO:0000122///negative regulation of transcription by RNA polymerase II+++GO:0001835///blastocyst hatching
8663	8663	HGNC:3279	ENSG00000184110	8663	K03252	EIF3C	EIF3CL+++EIF3S8+++eIF3-p110	mRNA	-0.0670779	0.417791	8	URS00009BC367+++URS00009C11E7+++NM_001037808.2+++NM_001199142.1+++NM_001267574.2+++NM_001286478.1+++NM_003752.5+++XM_017023814.2	coding	known	chr16	28659696	28740781	+	16p11.2	153.33	142.06	131.71	121.43	129.57	126.7	142.367	125.9	0.225511	03013///RNA transport				GO:0005737///cytoplasm+++GO:0005829///cytosol+++GO:0005852///eukaryotic translation initiation factor 3 complex+++GO:0016282///eukaryotic 43S preinitiation complex+++GO:0033290///eukaryotic 48S preinitiation complex	GO:0003723///RNA binding+++GO:0003743///translation initiation factor activity+++GO:0005515///protein binding+++GO:0031369///translation initiation factor binding+++GO:0043022///ribosome binding	GO:0001732///formation of cytoplasmic translation initiation complex+++GO:0002183///cytoplasmic translational initiation+++GO:0006412///translation+++GO:0006413///translational initiation+++GO:0045727///positive regulation of translation+++GO:1902416///positive regulation of mRNA binding
10327	10327	HGNC:380	ENSG00000117448	10327	K00002	AKR1A1	ALDR1+++ALR+++ARM+++DD3+++HEL-S-6	mRNA	1.43318	7.30139e-90	7	URS0000E9731C+++NM_001202413.1+++NM_001202414.2+++NM_006066.4+++NM_153326.3+++XM_011540491.2+++XM_011540492.2	coding	known	chr1	45550779	45570051	+	1p34.1	30.19	34	32.15	81.05	79.44	81.08	32.1133	80.5233	9.24337e-92	00010///Glycolysis / Gluconeogenesis+++00040///Pentose and glucuronate interconversions+++00561///Glycerolipid metabolism		M00014///Glucuronate pathway (uronate pathway)+++M00129///Ascorbate biosynthesis, animals, glucose-1P => ascorbate	R00746///Ethanol:NADP+ oxidoreductase Ethanol + NADP+ <=> Acetaldehyde + NADPH + H++++R01041///glycerol:NADP+ oxidoreductase Glycerol + NADP+ <=> D-Glyceraldehyde + NADPH + H++++R01481///L-gulonate:NADP+ 6-oxidoreductase L-Gulonate + NADP+ <=> D-Glucuronate + NADPH + H++++R05231///6-Hydroxyhexanoate:NADP+ oxidoreductase 6-Hydroxyhexanoic acid + NADP+ <=> Adipate semialdehyde + NADPH + H+	GO:0005615///extracellular space+++GO:0005737///cytoplasm+++GO:0005829///cytosol+++GO:0005886///plasma membrane+++GO:0016020///membrane+++GO:0016324///apical plasma membrane+++GO:0045202///synapse+++GO:0070062///extracellular exosome	GO:0004032///alditol:NADP+ 1-oxidoreductase activity+++GO:0004033///aldo-keto reductase (NADP) activity+++GO:0004745///retinol dehydrogenase activity+++GO:0005515///protein binding+++GO:0008106///alcohol dehydrogenase (NADP+) activity+++GO:0009055///electron transfer activity+++GO:0016491///oxidoreductase activity+++GO:0016971///flavin-linked sulfhydryl oxidase activity+++GO:0016972///thiol oxida…	GO:0006006///glucose metabolic process+++GO:0006081///cellular aldehyde metabolic process+++GO:0019640///glucuronate catabolic process to xylulose 5-phosphate+++GO:0019853///L-ascorbic acid biosynthetic process+++GO:0022900///electron transport chain+++GO:0042840///D-glucuronate catabolic process+++GO:0044597///daunorubicin metabolic process+++GO:0044598///doxorubicin metabolic process+++GO:00461…
1777	1777	HGNC:2960	ENSG00000105612	1777	K01158	DNASE2	DNASE2A+++DNL+++DNL2	mRNA	1.73844	8.19326e-90	2	URS00006200EA+++NM_001375.3	coding	known	chr19	12875209	12884088	+	19p13.13	12.52	12.48	14.18	37.82	42	41.61	13.06	40.4767	1.04214e-91	04142///Lysosome				GO:0005764///lysosome+++GO:0070062///extracellular exosome	GO:0003677///DNA binding+++GO:0004518///nuclease activity+++GO:0004519///endonuclease activity+++GO:0004520///endodeoxyribonuclease activity+++GO:0004531///deoxyribonuclease II activity+++GO:0016787///hydrolase activity	GO:0000737///DNA catabolic process, endonucleolytic+++GO:0006259///DNA metabolic process+++GO:0006308///DNA catabolic process+++GO:0006309///apoptotic DNA fragmentation+++GO:0006915///apoptotic process+++GO:0007275///multicellular organism development+++GO:0030218///erythrocyte differentiation+++GO:0050776///regulation of immune response
1917	1917	HGNC:3192	ENSG00000101210	1917	K03231	EEF1A2	EEF1AL+++EF-1-alpha-2+++EF1A+++EIEE33+++HS1+++MRD38+++STN+++STNL	mRNA	-1.11337	9.56395e-41	2	URS00008BA06B+++NM_001958.5	coding	known	chr20	63484382	63499083	-	20q13.33	71.02	58.22	72.34	29.99	29.17	27.42	67.1933	28.86	2.63857e-42	03013///RNA transport+++05134///Legionellosis+++05140///Leishmaniasis	H00606///Early infantile epileptic encephalopathy+++H00773///Autosomal dominant mental retardation			GO:0005634///nucleus+++GO:0005737///cytoplasm+++GO:0005853///eukaryotic translation elongation factor 1 complex+++GO:0043025///neuronal cell body+++GO:0045202///synapse+++GO:0098574///cytoplasmic side of lysosomal membrane	GO:0000166///nucleotide binding+++GO:0003746///translation elongation factor activity+++GO:0003924///GTPase activity+++GO:0005515///protein binding+++GO:0005525///GTP binding+++GO:0008135///translation factor activity, RNA binding+++GO:0019901///protein kinase binding	GO:0006412///translation+++GO:0006414///translational elongation+++GO:0010035///response to inorganic substance+++GO:0043065///positive regulation of apoptotic process+++GO:0051602///response to electrical stimulus+++GO:0090218///positive regulation of lipid kinase activity+++GO:1904714///regulation of chaperone-mediated autophagy
220988	220988	HGNC:24941	ENSG00000170144	220988	K12741	HNRNPA3	2610510D13Rik+++D10S102+++FBRNP+++HNRPA3	mRNA	-0.0125752	0.907345	16	URS00008BBDF2+++URS00009B15A1+++URS00009B7FCB+++URS00009B8BBE+++URS00009C24B7+++URS00009C24D3+++URS0000D59EC6+++URS0000D5A9C1+++URS0000D5DB65+++NR_138470.2+++NM_001330247.1+++NM_001330248.1+++NM_001330249.1+++NM_001330250.1+++NM_001330251.1+++NM_194247.3	coding	known	chr2	177155622	177223959	+	2q31.2	140	134.79	120.53	123.09	123.99	124.23	131.773	123.77	0.798296	03040///Spliceosome	H00058///Amyotrophic lateral sclerosis (ALS)+++H02031///Inclusion body myopathy with Paget disease of bone and frontotemporal dementia			GO:0005634///nucleus+++GO:0005654///nucleoplasm+++GO:0005681///spliceosomal complex+++GO:0071013///catalytic step 2 spliceosome+++GO:1990904///ribonucleoprotein complex	GO:0003676///nucleic acid binding+++GO:0003723///RNA binding+++GO:0003729///mRNA binding+++GO:0005515///protein binding	GO:0000398///mRNA splicing, via spliceosome+++GO:0006397///mRNA processing+++GO:0008380///RNA splicing+++GO:0016070///RNA metabolic process+++GO:0051252///regulation of RNA metabolic process
23229	23229	HGNC:14561	ENSG00000131089	23229	K20686	ARHGEF9	COLLYBISTIN+++EIEE8+++HPEM-2+++PEM-2+++PEM2	mRNA	-0.287424	0.0005463	40	URS000057D387+++URS00008BD34A+++URS00009B00B1+++URS0000D6D616+++URS0000D6D968+++URS0000EA56D8+++NM_001173479.2+++NM_001173480.2+++NM_001330495.2+++NM_001353921.2+++NM_001353922.2+++NM_001353923.1+++NM_001353924.2+++NM_001353926.2+++NM_001353927.2+++NM_001353928.2+++NM_001369030.1+++NM_001369031.1+++NM_001369032.1+++NM_001369033.1+++NM_001369034.1+++NM_001369035.1+++NM_001369036.1+++NM_001369037.1…	coding	known	chrX	63634967	63785546	+	Xq11.1	11.83	11.77	11.1	9.08	8.69	8.72	11.5667	8.83	0.00010697		H00606///Early infantile epileptic encephalopathy+++H02353///Hyperekplexia and epilepsy			GO:0005737///cytoplasm+++GO:0005829///cytosol+++GO:0014069///postsynaptic density+++GO:0030054///cell junction+++GO:0045202///synapse+++GO:0098982///GABA-ergic synapse	GO:0005085///guanyl-nucleotide exchange factor activity	GO:0007186///G protein-coupled receptor signaling pathway+++GO:0043065///positive regulation of apoptotic process+++GO:0051056///regulation of small GTPase mediated signal transduction+++GO:0099150///regulation of postsynaptic specialization assembly
2719	2719	HGNC:4451	ENSG00000147257	2719	K08109	GPC3	DGSX+++GTR2-2+++MXR7+++OCI-5+++SDYS+++SGB+++SGBS+++SGBS1	mRNA	-0.310127	0.00435584	9	URS0000EEAF02+++URS0000EEC1E4+++URS0000EF24AA+++URS0000EF414E+++NM_001164617.2+++NM_001164618.2+++NM_001164619.2+++NM_004484.4+++XM_017029413.2	coding	known	chrX	133535745	133985616	-	Xq26.2	16.4	17.85	18.17	12.41	13.28	14.02	17.4733	13.2367	0.00103291	05205///Proteoglycans in cancer	H00493///Heparan sulfate proteoglycan gene defects+++H01215///Simpson-Golabi-Behmel syndrome			GO:0005576///extracellular region+++GO:0005764///lysosome+++GO:0005788///endoplasmic reticulum lumen+++GO:0005796///Golgi lumen+++GO:0005886///plasma membrane+++GO:0009986///cell surface+++GO:0016020///membrane+++GO:0031225///anchored component of membrane+++GO:0031226///intrinsic component of plasma membrane+++GO:0043202///lysosomal lumen+++GO:0046658///anchored component of plasma membrane+++GO…	GO:0005515///protein binding+++GO:0030414///peptidase inhibitor activity+++GO:0060422///peptidyl-dipeptidase inhibitor activity	GO:0001523///retinoid metabolic process+++GO:0001658///branching involved in ureteric bud morphogenesis+++GO:0001822///kidney development+++GO:0006024///glycosaminoglycan biosynthetic process+++GO:0006027///glycosaminoglycan catabolic process+++GO:0008285///negative regulation of cell proliferation+++GO:0009617///response to bacterium+++GO:0009653///anatomical structure morphogenesis+++GO:0009887…
29126	29126	HGNC:17635	ENSG00000120217	29126	K06745	CD274	B7-H+++B7H1+++PD-L1+++PDCD1L1+++PDCD1LG1+++PDL1+++hPD-L1	mRNA	2.94112	1.7655e-52	4	NR_052005.2+++NM_001267706.1+++NM_001314029.2+++NM_014143.4	coding	known	chr9	5450503	5470567	+	9p24.1	0.71	0.78	0.95	6.33	5.12	4.22	0.813333	5.22333	3.96411e-54	04514///Cell adhesion molecules (CAMs)+++05235///PD-L1 expression and PD-1 checkpoint pathway in cancer				GO:0005768///endosome+++GO:0005886///plasma membrane+++GO:0009897///external side of plasma membrane+++GO:0009986///cell surface+++GO:0012505///endomembrane system+++GO:0016020///membrane+++GO:0016021///integral component of membrane+++GO:0031901///early endosome membrane+++GO:0055038///recycling endosome membrane+++GO:0070062///extracellular exosome	GO:0005515///protein binding	GO:0002250///adaptive immune response+++GO:0002376///immune system process+++GO:0002845///positive regulation of tolerance induction to tumor cell+++GO:0006955///immune response+++GO:0007165///signal transduction+++GO:0007166///cell surface receptor signaling pathway+++GO:0030335///positive regulation of cell migration+++GO:0031295///T cell costimulation+++GO:0032689///negative regulation of inte…
3181	3181	HGNC:5033	ENSG00000122566	3181	K13158	HNRNPA2B1	HNRNPA2+++HNRNPB1+++HNRPA2+++HNRPA2B1+++HNRPB1+++IBMPFD2+++RNPA2+++SNRPB1	mRNA	-0.148831	0.00471102	11	URS00009B2A66+++URS00009B3414+++URS00009BCB44+++URS00009C1071+++URS00009C3E4E+++URS0000D6E0C0+++NM_002137.4+++NM_031243.3+++XM_005249729.1+++XM_017012109.2+++XM_017012110.2	coding	known	chr7	26189920	26200775	-	7p15.2	445.77	449.17	416.64	353.17	375.1	370.8	437.193	366.357	0.00112585		H02031///Inclusion body myopathy with Paget disease of bone and frontotemporal dementia			GO:0000781///chromosome, telomeric region+++GO:0005576///extracellular region+++GO:0005634///nucleus+++GO:0005654///nucleoplasm+++GO:0005681///spliceosomal complex+++GO:0005737///cytoplasm+++GO:0015030///Cajal body+++GO:0016020///membrane+++GO:0016363///nuclear matrix+++GO:0070062///extracellular exosome+++GO:0071013///catalytic step 2 spliceosome+++GO:1990904///ribonucleoprotein complex	GO:0003676///nucleic acid binding+++GO:0003723///RNA binding+++GO:0003729///mRNA binding+++GO:0003730///mRNA 3'-UTR binding+++GO:0005515///protein binding+++GO:0035198///miRNA binding+++GO:0042802///identical protein binding+++GO:0043047///single-stranded telomeric DNA binding+++GO:0097157///pre-mRNA intronic binding+++GO:0098505///G-rich strand telomeric DNA binding+++GO:1990247///N6-methyladeno…	GO:0000122///negative regulation of transcription by RNA polymerase II+++GO:0000398///mRNA splicing, via spliceosome+++GO:0006397///mRNA processing+++GO:0006406///mRNA export from nucleus+++GO:0008380///RNA splicing+++GO:0016032///viral process+++GO:0016070///RNA metabolic process+++GO:0031053///primary miRNA processing+++GO:0035722///interleukin-12-mediated signaling pathway+++GO:0044806///G-qua…
342892	342892	HGNC:27994	ENSG00000267041	342892	K09228	ZNF850	ZNF850P	mRNA	-0.54458	0.00495317	3	URS00009AE3F9+++NM_001193552.2+++NM_001267779.1	coding	known	chr19	36743478	36772814	-	19q13.12	1.21	1.27	1.2	0.85	0.79	0.69	1.22667	0.776667	0.00118845	05168///Herpes simplex virus 1 infection	H00513///Transient neonatal diabetes mellitus+++H01852///Postaxial polydactyly			GO:0005634///nucleus	GO:0003676///nucleic acid binding+++GO:0003677///DNA binding+++GO:0003700///DNA-binding transcription factor activity+++GO:0046872///metal ion binding	GO:0006355///regulation of transcription, DNA-templated
4627	4627	HGNC:7579	ENSG00000100345	4627	K10352	MYH9	BDPLT6+++DFNA17+++EPSTS+++FTNS+++MATINS+++MHA+++NMHC-II-A+++NMMHC-IIA+++NMMHCA	mRNA	-0.314078	1.5477e-10	12	URS00008B6A3E+++URS00008B886D+++URS00008BDA12+++URS00009B142F+++URS00009B48DD+++URS00009BB2C9+++URS00009BBE0A+++URS0000D6DC2E+++URS0000D6E82C+++URS0000EC19D6+++URS0000EEBEA1+++NM_002473.6	coding	known	chr22	36280981	36387967	+	22q12.3	233.46	211.33	209.16	161.56	165.23	160.38	217.983	162.39	1.40574e-11	04530///Tight junction+++05130///Pathogenic Escherichia coli infection	H00233///MYH9-related disease+++H00578///Epstein syndrome+++H00604///Deafness, autosomal dominant+++H00801///Familial thoracic aortic aneurysm and dissection+++H00811///Distal arthrogryposis+++H00872///Trismus-pseudocamptodactyly syndrome+++H01229///Inclusion body myopathy 3+++H01630///Patent ductus arteriosus+++H01740///Macrothrombocytopenia+++H02051///May-Hegglin anomaly+++H02052///Sebastian sy…			GO:0001725///stress fiber+++GO:0001726///ruffle+++GO:0001772///immunological synapse+++GO:0001931///uropod+++GO:0005623///cell+++GO:0005634///nucleus+++GO:0005737///cytoplasm+++GO:0005819///spindle+++GO:0005826///actomyosin contractile ring+++GO:0005829///cytosol+++GO:0005856///cytoskeleton+++GO:0005886///plasma membrane+++GO:0005903///brush border+++GO:0005912///adherens junction+++GO:0005925///…	GO:0000146///microfilament motor activity+++GO:0000166///nucleotide binding+++GO:0003723///RNA binding+++GO:0003774///motor activity+++GO:0003779///actin binding+++GO:0005178///integrin binding+++GO:0005515///protein binding+++GO:0005516///calmodulin binding+++GO:0005524///ATP binding+++GO:0016887///ATPase activity+++GO:0019904///protein domain specific binding+++GO:0030898///actin-dependent ATPa…	GO:0000212///meiotic spindle organization+++GO:0000904///cell morphogenesis involved in differentiation+++GO:0001525///angiogenesis+++GO:0001701///in utero embryonic development+++GO:0001768///establishment of T cell polarity+++GO:0001778///plasma membrane repair+++GO:0006509///membrane protein ectodomain proteolysis+++GO:0006911///phagocytosis, engulfment+++GO:0007155///cell adhesion+++GO:000722…
50804	50804	HGNC:17940	ENSG00000104177	50804		MYEF2	HsT18564+++MEF-2+++MST156+++MSTP156+++myEF-2	mRNA	-0.359349	7.79736e-05	25	URS00008B6EF6+++URS00008B810C+++URS00008BC0BD+++URS00008C0F91+++URS00008C1D00+++URS00008C3967+++URS0000D6D763+++URS0000D6EC6D+++NR_125408.2+++NM_001301210.2+++NM_016132.5+++XM_005254422.4+++XM_005254424.4+++XM_005254425.4+++XM_005254427.4+++XM_006720553.3+++XM_011521657.2+++XM_017022285.1+++XM_017022286.1+++XM_017022287.1+++XM_017022288.1+++XM_017022289.1+++XM_017022290.1+++XM_017022291.1+++XM_01…	coding	known	chr15	48134631	48178517	+	15q21.1	11.99	10.3	10	8.72	7.45	8.18	10.7633	8.11667	1.32796e-05					GO:0005634///nucleus+++GO:0005737///cytoplasm+++GO:0071014///post-mRNA release spliceosomal complex+++GO:1990904///ribonucleoprotein complex	GO:0000978///RNA polymerase II proximal promoter sequence-specific DNA binding+++GO:0000981///DNA-binding transcription factor activity, RNA polymerase II-specific+++GO:0003676///nucleic acid binding+++GO:0003677///DNA binding+++GO:0003697///single-stranded DNA binding+++GO:0003713///transcription coactivator activity+++GO:0003723///RNA binding+++GO:0003729///mRNA binding+++GO:0005515///protein b…	GO:0006357///regulation of transcription by RNA polymerase II+++GO:0006366///transcription by RNA polymerase II+++GO:0007518///myoblast fate determination+++GO:0014902///myotube differentiation+++GO:0030182///neuron differentiation+++GO:2000815///regulation of mRNA stability involved in response to oxidative stress
51258	51258	HGNC:14044	ENSG00000111639	51258	K17432	MRPL51	CDA09+++HSPC241+++MRP64+++bMRP64	mRNA	-0.281283	0.00487192	3	URS00008C1D83+++URS0000D6E361+++NM_016497.4	coding	known	chr12	6491886	6493840	-	12p13.31	56.42	58.65	57.2	45.63	42.99	43.87	57.4233	44.1633	0.00116721					GO:0005739///mitochondrion+++GO:0005743///mitochondrial inner membrane+++GO:0005761///mitochondrial ribosome+++GO:0005762///mitochondrial large ribosomal subunit+++GO:0005840///ribosome	GO:0003735///structural constituent of ribosome+++GO:0005515///protein binding	GO:0006412///translation+++GO:0032543///mitochondrial translation+++GO:0070125///mitochondrial translational elongation+++GO:0070126///mitochondrial translational termination
51474	51474	HGNC:24636	ENSG00000050405	51474	K23026	LIMA1	EPLIN+++LDLCQ8+++SREBP3	mRNA	0.514993	1.16609e-17	14	URS00002B39DE+++URS000059287B+++URS00008B3CA0+++URS00008B5899+++URS00008BACF9+++URS00008BEE21+++URS00008C0F6E+++NM_001113546.2+++NM_001113547.2+++NM_001243775.1+++NM_016357.5+++XM_011538455.2+++XM_017019429.1+++XM_017019430.1	coding	known	chr12	50175780	50283520	+	12q13.12	24.34	24.41	25.19	33.6	32.19	32.27	24.6467	32.6867	6.9286e-19					GO:0001725///stress fiber+++GO:0001726///ruffle+++GO:0005737///cytoplasm+++GO:0005829///cytosol+++GO:0005856///cytoskeleton+++GO:0005886///plasma membrane+++GO:0005903///brush border+++GO:0005925///focal adhesion+++GO:0015629///actin cytoskeleton+++GO:0016020///membrane+++GO:0030054///cell junction+++GO:0031526///brush border membrane+++GO:0032154///cleavage furrow	GO:0003779///actin binding+++GO:0003785///actin monomer binding+++GO:0005515///protein binding+++GO:0045296///cadherin binding+++GO:0046872///metal ion binding+++GO:0051015///actin filament binding	GO:0006629///lipid metabolic process+++GO:0008202///steroid metabolic process+++GO:0008203///cholesterol metabolic process+++GO:0016477///cell migration+++GO:0030299///intestinal cholesterol absorption+++GO:0030835///negative regulation of actin filament depolymerization+++GO:0031529///ruffle organization+++GO:0042632///cholesterol homeostasis+++GO:0051017///actin filament bundle assembly
5300	5300	HGNC:8988	ENSG00000127445	5300	K09578	PIN1	DOD+++UBL5	mRNA	-0.252103	0.00151871	5	URS00008BBF1B+++NR_038422.2+++NR_038830.2+++NM_006221.4+++XM_011528068.2	coding	known	chr19	9835207	9849689	+	19p13.2	86.82	88.22	95.14	69.51	70.33	71.83	90.06	70.5567	0.00032558	04622///RIG-I-like receptor signaling pathway				GO:0005634///nucleus+++GO:0005654///nucleoplasm+++GO:0005737///cytoplasm+++GO:0005739///mitochondrion+++GO:0005829///cytosol+++GO:0016607///nuclear speck+++GO:0030496///midbody+++GO:0043005///neuron projection+++GO:0098978///glutamatergic synapse+++GO:0099524///postsynaptic cytosol	GO:0003755///peptidyl-prolyl cis-trans isomerase activity+++GO:0003774///motor activity+++GO:0005515///protein binding+++GO:0008013///beta-catenin binding+++GO:0016853///isomerase activity+++GO:0016859///cis-trans isomerase activity+++GO:0031434///mitogen-activated protein kinase kinase binding+++GO:0032794///GTPase activating protein binding+++GO:0048156///tau protein binding+++GO:0050815///phos…	GO:0000413///protein peptidyl-prolyl isomerization+++GO:0001666///response to hypoxia+++GO:0001932///regulation of protein phosphorylation+++GO:0001934///positive regulation of protein phosphorylation+++GO:0007049///cell cycle+++GO:0007088///regulation of mitotic nuclear division+++GO:0010468///regulation of gene expression+++GO:0030182///neuron differentiation+++GO:0030512///negative regulation …
5725	5725	HGNC:9583	ENSG00000011304	5725	K13218	PTBP1	HNRNP-I+++HNRNPI+++HNRPI+++PTB+++PTB-1+++PTB-T+++PTB2+++PTB3+++PTB4+++pPTB	mRNA	-0.101295	0.0414241	6	URS00008BB7C3+++NM_002819.5+++NM_031990.4+++NM_031991.4+++XM_005259597.2+++XM_005259598.2	coding	known	chr19	797452	812316	+	19p13.3	191.44	187.68	195.73	166.52	164.32	166.08	191.617	165.64	0.0129868					GO:0005634///nucleus+++GO:0005654///nucleoplasm+++GO:0005730///nucleolus+++GO:0016020///membrane+++GO:0070062///extracellular exosome	GO:0003676///nucleic acid binding+++GO:0003723///RNA binding+++GO:0003729///mRNA binding+++GO:0005515///protein binding+++GO:0008187///poly-pyrimidine tract binding+++GO:0036002///pre-mRNA binding	GO:0000381///regulation of alternative mRNA splicing, via spliceosome+++GO:0000398///mRNA splicing, via spliceosome+++GO:0006397///mRNA processing+++GO:0006417///regulation of translation+++GO:0008380///RNA splicing+++GO:0008543///fibroblast growth factor receptor signaling pathway+++GO:0016070///RNA metabolic process+++GO:0033119///negative regulation of RNA splicing+++GO:0035307///positive regu…
65083	65083	HGNC:19910	ENSG00000165271	65083	K14544	NOL6	NRAP+++UTP22+++bA311H10.1	mRNA	0.463989	1.27298e-17	4	URS00008C2692+++NM_022917.5+++NM_139235.3+++XM_017015044.2	coding	known	chr9	33460811	33473943	-	9p13.3	27.4	27.04	27.04	34.43	35.6	33.85	27.16	34.6267	7.58648e-19	03008///Ribosome biogenesis in eukaryotes				GO:0000794///condensed nuclear chromosome+++GO:0005634///nucleus+++GO:0005654///nucleoplasm+++GO:0005694///chromosome+++GO:0005730///nucleolus+++GO:0005739///mitochondrion+++GO:0005916///fascia adherens+++GO:0005927///muscle tendon junction+++GO:0030016///myofibril+++GO:0030018///Z disc+++GO:0032040///small-subunit processome+++GO:0032545///CURI complex+++GO:0034456///UTP-C complex	GO:0003723///RNA binding+++GO:0003779///actin binding+++GO:0005515///protein binding+++GO:0017166///vinculin binding+++GO:0046872///metal ion binding+++GO:0051015///actin filament binding+++GO:0051371///muscle alpha-actinin binding	GO:0006364///rRNA processing+++GO:0006409///tRNA export from nucleus+++GO:0008150///biological_process+++GO:0048747///muscle fiber development+++GO:0071691///cardiac muscle thin filament assembly
6648	6648	HGNC:11180	ENSG00000285441	6648	K04564	SOD2	GClnc1+++IPO-B+++IPOB+++MNSOD+++MVCD6+++Mn-SOD	mRNA	2.21375	0	23	URS00008B40B7+++URS00008B4BCE+++URS00008B4C78+++URS00008B5A76+++URS00008B7F5C+++URS00008B879F+++URS00008B9901+++URS00008BB543+++URS00008C10CE+++URS00008C1567+++URS0000CFBCCA+++URS0000D5BA58+++URS0000D5BB55+++URS0000D5C191+++NM_000636.4+++NM_001024465.3+++NM_001024466.3+++NM_001322814.2+++NM_001322815.2+++NM_001322816.1+++NM_001322817.2+++NM_001322819.2+++NM_001322820.2	coding	known	chr6	159669069	159762281	+	6q25.3	30.01	25.99	26.28	295.18	291.4	332.51	27.4267	306.363	0	04013///MAPK signaling pathway - fly+++04068///FoxO signaling pathway+++04146///Peroxisome+++04211///Longevity regulating pathway+++04212///Longevity regulating pathway - worm+++04213///Longevity regulating pathway - multiple species+++05016///Huntington disease	H01456///Diabetic nephropathy			GO:0005739///mitochondrion+++GO:0005759///mitochondrial matrix+++GO:0070062///extracellular exosome	GO:0004784///superoxide dismutase activity+++GO:0030145///manganese ion binding+++GO:0042802///identical protein binding+++GO:0046872///metal ion binding	GO:0000303///response to superoxide+++GO:0001315///age-dependent response to reactive oxygen species+++GO:0001836///release of cytochrome c from mitochondria+++GO:0003069///acetylcholine-mediated vasodilation involved in regulation of systemic arterial blood pressure+++GO:0006357///regulation of transcription by RNA polymerase II+++GO:0006801///superoxide metabolic process+++GO:0008217///regulati…
7094	7094	HGNC:11845	ENSG00000137076	7094	K06271	TLN1	ILWEQ+++TLN+++talin-1	mRNA	-0.289364	5.92723e-10	3	URS00008B9D57+++URS00008C0699+++NM_006289.4	coding	known	chr9	35696948	35732195	-	9p13.3	132.77	121.76	121.21	94.47	95.72	94.54	125.247	94.91	5.65256e-11	04015///Rap1 signaling pathway+++04510///Focal adhesion+++04611///Platelet activation+++05131///Shigellosis+++05166///Human T-cell leukemia virus 1 infection				GO:0001726///ruffle+++GO:0005576///extracellular region+++GO:0005623///cell+++GO:0005737///cytoplasm+++GO:0005829///cytosol+++GO:0005856///cytoskeleton+++GO:0005886///plasma membrane+++GO:0005912///adherens junction+++GO:0005925///focal adhesion+++GO:0009986///cell surface+++GO:0016020///membrane+++GO:0030054///cell junction+++GO:0032587///ruffle membrane+++GO:0042995///cell projection+++GO:00700…	GO:0001786///phosphatidylserine binding+++GO:0003779///actin binding+++GO:0005178///integrin binding+++GO:0005200///structural constituent of cytoskeleton+++GO:0005515///protein binding+++GO:0017166///vinculin binding+++GO:0030274///LIM domain binding+++GO:0035091///phosphatidylinositol binding+++GO:0045296///cadherin binding+++GO:0051015///actin filament binding	GO:0002576///platelet degranulation+++GO:0006936///muscle contraction+++GO:0007010///cytoskeleton organization+++GO:0007016///cytoskeletal anchoring at plasma membrane+++GO:0007043///cell-cell junction assembly+++GO:0007044///cell-substrate junction assembly+++GO:0007155///cell adhesion+++GO:0007229///integrin-mediated signaling pathway+++GO:0016032///viral process+++GO:0030866///cortical actin c…
7167	7167	HGNC:12009	ENSG00000111669	7167	K01803	TPI1	HEL-S-49+++TIM+++TPI+++TPID	mRNA	-0.126	0.0210221	3	NM_000365.6+++NM_001159287.1+++NM_001258026.1	coding	known	chr12	6867420	6870948	+	12p13.31	272.74	276.04	287.92	239.68	234.64	239.72	278.9	238.013	0.0060081	00010///Glycolysis / Gluconeogenesis+++00051///Fructose and mannose metabolism+++00562///Inositol phosphate metabolism+++01200///Carbon metabolism+++01230///Biosynthesis of amino acids	H00664///Anemia due to disorders of glycolytic enzymes	M00001///Glycolysis (Embden-Meyerhof pathway), glucose => pyruvate+++M00002///Glycolysis, core module involving three-carbon compounds+++M00003///Gluconeogenesis, oxaloacetate => fructose-6P	R01015///D-glyceraldehyde-3-phosphate aldose-ketose-isomerase D-Glyceraldehyde 3-phosphate <=> Glycerone phosphate	GO:0005615///extracellular space+++GO:0005634///nucleus+++GO:0005737///cytoplasm+++GO:0005829///cytosol+++GO:0070062///extracellular exosome	GO:0003824///catalytic activity+++GO:0004807///triose-phosphate isomerase activity+++GO:0005515///protein binding+++GO:0008929///methylglyoxal synthase activity+++GO:0016829///lyase activity+++GO:0016853///isomerase activity+++GO:0031625///ubiquitin protein ligase binding+++GO:0042803///protein homodimerization activity	GO:0006006///glucose metabolic process+++GO:0006094///gluconeogenesis+++GO:0006096///glycolytic process+++GO:0007275///multicellular organism development+++GO:0019242///methylglyoxal biosynthetic process+++GO:0019563///glycerol catabolic process+++GO:0019682///glyceraldehyde-3-phosphate metabolic process+++GO:0046166///glyceraldehyde-3-phosphate biosynthetic process+++GO:0061621///canonical glyco…
7431	7431	HGNC:12692	ENSG00000026025	7431	K07606	VIM		mRNA	0.270324	1.19459e-05	13	URS00005617A1+++URS00009B0044+++URS00009B012F+++URS00009B07FA+++URS00009B2D79+++URS00009B87F9+++URS0000D59021+++URS0000D5C2E1+++URS0000D5C53A+++URS0000D6DD0D+++URS0000EF48C6+++NM_003380.5+++XM_006717500.2	coding	known	chr10	17189730	17237593	+	10p13	239.71	263.53	273.35	284.19	305.54	280.68	258.863	290.137	1.80266e-06	05169///Epstein-Barr virus infection+++05206///MicroRNAs in cancer	H01202///Cataract			GO:0005634///nucleus+++GO:0005737///cytoplasm+++GO:0005777///peroxisome+++GO:0005829///cytosol+++GO:0005844///polysome+++GO:0005856///cytoskeleton+++GO:0005882///intermediate filament+++GO:0005886///plasma membrane+++GO:0005925///focal adhesion+++GO:0016363///nuclear matrix+++GO:0031252///cell leading edge+++GO:0042995///cell projection+++GO:0043005///neuron projection+++GO:0045111///intermediate…	GO:0003725///double-stranded RNA binding+++GO:0005200///structural constituent of cytoskeleton+++GO:0005212///structural constituent of eye lens+++GO:0005515///protein binding+++GO:0019904///protein domain specific binding+++GO:0042802///identical protein binding+++GO:0097110///scaffold protein binding+++GO:1990254///keratin filament binding	GO:0010628///positive regulation of gene expression+++GO:0010977///negative regulation of neuron projection development+++GO:0014002///astrocyte development+++GO:0016032///viral process+++GO:0019221///cytokine-mediated signaling pathway+++GO:0030049///muscle filament sliding+++GO:0032967///positive regulation of collagen biosynthetic process+++GO:0043488///regulation of mRNA stability+++GO:004510…
811	811	HGNC:1455	ENSG00000179218	811	K08057	CALR	CRT+++HEL-S-99n+++RO+++SSA+++cC1qR	mRNA	0.509106	4.05264e-36	3	URS000006EC61+++URS00008C0E42+++NM_004343.4	coding	known	chr19	12938578	12944489	+	19p13.13	709.98	742.31	731.39	954.96	955.93	976.41	727.893	962.433	1.26569e-37	04141///Protein processing in endoplasmic reticulum+++04145///Phagosome+++04612///Antigen processing and presentation+++05142///Chagas disease (American trypanosomiasis)+++05163///Human cytomegalovirus infection+++05166///Human T-cell leukemia virus 1 infection+++05168///Herpes simplex virus 1 infection+++05169///Epstein-Barr virus infection+++05170///Human immunodeficiency virus 1 infection	H01605///Myelofibrosis+++H01612///Essential thrombocytosis			GO:0001669///acrosomal vesicle+++GO:0005576///extracellular region+++GO:0005615///extracellular space+++GO:0005623///cell+++GO:0005634///nucleus+++GO:0005635///nuclear envelope+++GO:0005737///cytoplasm+++GO:0005783///endoplasmic reticulum+++GO:0005788///endoplasmic reticulum lumen+++GO:0005789///endoplasmic reticulum membrane+++GO:0005790///smooth endoplasmic reticulum+++GO:0005794///Golgi appara…	GO:0001849///complement component C1q binding+++GO:0003677///DNA binding+++GO:0003723///RNA binding+++GO:0003729///mRNA binding+++GO:0005178///integrin binding+++GO:0005506///iron ion binding+++GO:0005509///calcium ion binding+++GO:0005515///protein binding+++GO:0008270///zinc ion binding+++GO:0030246///carbohydrate binding+++GO:0031625///ubiquitin protein ligase binding+++GO:0042277///peptide bi…	GO:0000122///negative regulation of transcription by RNA polymerase II+++GO:0002474///antigen processing and presentation of peptide antigen via MHC class I+++GO:0002479///antigen processing and presentation of exogenous peptide antigen via MHC class I, TAP-dependent+++GO:0002502///peptide antigen assembly with MHC class I protein complex+++GO:0006355///regulation of transcription, DNA-templated+…
81704	81704	HGNC:19191	ENSG00000107099	81704	K21852	DOCK8	HEL-205+++MRD2+++ZIR8	mRNA	-0.161086	0.00464677	28	URS00000F3EE9+++URS00000FA745+++URS00001C985E+++URS00001E955C+++URS000021CCBF+++URS000021CE6E+++URS000032A513+++URS00003D9385+++URS00003E04CB+++URS00005D2693+++URS0000811C8E+++URS0000811DD0+++URS0000811E03+++URS00009B1319+++URS00009BB9A3+++URS00009C0E0E+++URS0000D5D3AE+++URS0000D5D428+++NM_001190458.2+++NM_001193536.1+++NM_203447.4+++XM_011518045.3+++XM_011518046.2+++XM_011518047.3+++XM_011518048…	coding	known	chr9	211296	492248	+	9p24.3	139.76	129	124.81	109.74	111.44	109.21	131.19	110.13	0.00110689		H00606///Early infantile epileptic encephalopathy+++H00773///Autosomal dominant mental retardation+++H01413///Adams-Oliver syndrome+++H01968///Hyper-IgE syndrome			GO:0005737///cytoplasm+++GO:0005829///cytosol+++GO:0005886///plasma membrane+++GO:0016020///membrane+++GO:0031252///cell leading edge+++GO:0031256///leading edge membrane+++GO:0031258///lamellipodium membrane+++GO:0042995///cell projection	GO:0005085///guanyl-nucleotide exchange factor activity+++GO:0005515///protein binding	GO:0001771///immunological synapse formation+++GO:0007264///small GTPase mediated signal transduction+++GO:0007596///blood coagulation+++GO:0036336///dendritic cell migration+++GO:0043547///positive regulation of GTPase activity+++GO:0061485///memory T cell proliferation+++GO:0070233///negative regulation of T cell apoptotic process+++GO:1903905///positive regulation of establishment of T cell po…
8602	8602	HGNC:16821	ENSG00000087269	8602	K14766	NOP14	C4orf9+++NOL14+++RES4-25+++RES425+++UTP2	mRNA	0.183982	0.0172483	21	URS00002A02E6+++URS000040AF8C+++URS00004DC0BD+++URS000053192E+++URS00008B5ED1+++URS00008B9B63+++URS00008C0854+++URS00008C0C7D+++URS0000D5706E+++URS0000D587FB+++URS0000EB7447+++URS0000EECCFF+++URS0000EEF672+++URS0000EEFD09+++URS0000EF1CD5+++URS0000EF250C+++URS0000EF29BB+++URS0000EF35C6+++NM_001291978.2+++NM_001291979.2+++NM_003703.3	coding	known	chr4	2934882	2963406	+	4p16.3	22.82	23.43	20.73	24.03	23.23	23.67	22.3267	23.6433	0.00480633					GO:0005634///nucleus+++GO:0005654///nucleoplasm+++GO:0005730///nucleolus+++GO:0016020///membrane+++GO:0030686///90S preribosome+++GO:0030692///Noc4p-Nop14p complex+++GO:0032040///small-subunit processome	GO:0003723///RNA binding+++GO:0019899///enzyme binding+++GO:0030515///snoRNA binding	GO:0000447///endonucleolytic cleavage in ITS1 to separate SSU-rRNA from 5.8S rRNA and LSU-rRNA from tricistronic rRNA transcript (SSU-rRNA, 5.8S rRNA, LSU-rRNA)+++GO:0000462///maturation of SSU-rRNA from tricistronic rRNA transcript (SSU-rRNA, 5.8S rRNA, LSU-rRNA)+++GO:0000472///endonucleolytic cleavage to generate mature 5'-end of SSU-rRNA from (SSU-rRNA, 5.8S rRNA, LSU-rRNA)+++GO:0000480///endo…
